# Supplementary material for: The effect of alfalfa cultivation on improving physicochemical properties soil microorganisms community structure of grey desert soil
Source: Sci Rep. 2023 Aug 23;13:13747. doi: 10.1038/s41598-023-41005-8 (PMC10447519; doi:10.1038/s41598-023-41005-8)
Supplement: Supplementary file 5 — Supplementary Table S1. [file 41598_2023_41005_MOESM5_ESM.xlsx]

## Sheet: Sheet 1
Table S1 Sample sequencing information of bacteria
Sample\Info	Seq_num	Base_num	Mean_length	Min_length	Max_length					Species annotation results
CK_C	68183	28523338	418.335	239	503				Domain	1
CK_A	53619	22398538	417.735	277	486				Kingdom	1
CK_B	82327	34373542	417.525	240	481				Phylum	38
CK_D	65049	27263900	419.129	362	496				Class	130
Knight2_B	57635	23989785	416.236	265	476				Order	305
Knight2_C	54311	22611038	416.325	227	502				Family	475
WL525HQ_C	45844	19100714	416.646	359	451				Genus	888
WL525HQ_B	37697	15658491	415.378	294	485				Species	1842
Kangsai_C	73233	30530043	416.889	203	455				OTU	5224
Kangsai_B	60702	25348061	417.582	245	452				average	237.5
Kangsai_A	57151	23841372	417.165	212	456
WL525HQ_A	37596	15620211	415.475	331	449
Knight2_A	55429	23065768	416.132	319	503
WL712_C	33656	14001269	416.011	218	465
WL712_B	35727	14887781	416.71	339	474
WL712_A	45426	18936507	416.865	278	486
Victoria_A	45463	18981420	417.514	258	496
Victoria_B	50661	21129741	417.081	293	514
Victoria_C	62508	26136194	418.126	236	470
Aohan_A	52554	21862032	415.992	245	519
Aohan_B	51456	21441278	416.692	247	454
Aohan_C	52936	22037778	416.31	248	498
Note: Column 1 is the name of the sample, and columns 2-6 are the relevant information of the sample, followed by sequence number, base number, average length, shortest sequence length and longest sequence length.
