# Supplementary material for: The effect of alfalfa cultivation on improving physicochemical properties soil microorganisms community structure of grey desert soil
Source: Sci Rep. 2023 Aug 23;13:13747. doi: 10.1038/s41598-023-41005-8 (PMC10447519; doi:10.1038/s41598-023-41005-8)
Supplement: Supplementary file 6 — Supplementary Table S2. [file 41598_2023_41005_MOESM6_ESM.xlsx]

## Sheet: Sheet1
Table S2 Sample sequencing information of fungi
Sample\Info	Seq_num	Base_num	Mean_length	Min_length	Max_length
CK_A	71150	16977600	238.617	171	538					Species annotation results
CK_D	77558	18874755	243.363	146	528				Domain	1
CK_C	72925	17464717	239.489	143	512				Kingdom	1
CK_B	82152	19699961	239.799	142	524				Phylum	14
Knight2_B	57620	13291852	230.681	141	413				Class	41
Knight2_C	45530	10594730	232.698	166	519				Order	85
WL525HQ_C	73143	16856430	230.459	147	379				Family	173
WL525HQ_B	73748	17218175	233.473	173	525				Genus	354
Kangsai_C	72297	16994598	235.066	147	501				Species	559
Kangsai_B	74697	17797983	238.269	166	524				OTU	1287
Kangsai_A	51434	13977690	271.76	147	418				Average	56
WL525HQ_A	74030	17208495	232.453	145	455
Knight2_A	72805	17072329	234.494	162	455
WL712_C	74823	17362817	232.052	147	524
WL712_B	69197	15972383	230.825	159	472
WL712_A	71355	16428092	230.23	165	521
Victoria_A	69194	16110091	232.825	140	507
Victoria_B	72339	16526361	228.457	141	472
Victoria_C	73891	17696106	239.489	143	503
Aohan_A	74822	17872689	238.869	144	453
Aohan_B	57328	12980461	226.424	147	529
Aohan_C	71152	16205925	227.765	173	504
CK_C	80427	19261793	239.494	146	516
Note: Column 1 is the name of the sample, and columns 2-6 are the relevant information of the sample, followed by sequence number, base number, average length, shortest sequence length and longest sequence length.
