# Supplementary material for: The effect of alfalfa cultivation on improving physicochemical properties soil microorganisms community structure of grey desert soil
Source: Sci Rep. 2023 Aug 23;13:13747. doi: 10.1038/s41598-023-41005-8 (PMC10447519; doi:10.1038/s41598-023-41005-8)
Supplement: Supplementary file 7 — Supplementary Table S3. [file 41598_2023_41005_MOESM7_ESM.xlsx]

## Sheet: Sheet1
	Table S3 Bacterial communities with significant differences at phylum level among different groups.
Name	CK-Mean(%)	CK-Sd(%)	WL712-Mean(%)	WL712-Sd(%)	WL525HQ-Mean(%)	WL525HQ-Sd(%)	Victoria-Mean(%)	Victoria-Sd(%)	Knight2-Mean(%)	Knight2-Sd(%)	Kangsai-Mean(%)	Kangsai-Sd(%)	Aohan-Mean(%)	Aohan-Sd(%)	Pvalue
p__Firmicutes	4.088	0.3727	4.79	0.8854	3.015	0.7254	3.943	1.208	1.875	0.5002	2.369	0.4742	3.935	1.112	0.02604
p__Methylomirabilota	1.741	0.3188	1.211	0.2072	0.9726	0.1854	1.951	0.046	1.503	0.1539	1.835	0.6148	1.756	0.05785	0.02763
p__Entotheonellaeota	0.9811	0.1177	0.4685	0.006025	0.4997	0.1121	0.611	0.1147	0.463	0.05124	0.5737	0.114	0.4499	0.1475	0.03908
p__Patescibacteria	0.1561	0.0786	0.5024	0.07614	0.5194	0.08248	0.6148	0.1204	0.6028	0.06022	0.7624	0.05197	0.4713	0.04848	0.008638
p__Latescibacterota	0.295	0.142	0.1727	0.1017	0.09873	0.04218	0.4739	0.2625	0.1709	0.03073	0.4894	0.0685	0.2599	0.03946	0.03989
p__NB1-j	0.295	0.04299	0.1988	0.01115	0.1975	0.01759	0.3985	0.02858	0.242	0.01102	0.2963	0.02134	0.2317	0.02358	0.004702
p__Deinococcota	0.02942	0.0208	0.1553	0.1111	0.1114	0.03429	0.05182	0.02873	0.06853	0.02021	0.04593	0.02753	0.09955	0.04129	0.03286
p__Dependentiae	0.03617	0.00628	0.04631	0.01318	0.03651	0.01416	0.05187	0.007868	0.02214	0.003881	0.07435	0.007673	0.04567	0.01168	0.01621
p__RCP2-54	0.007636	0.006651	0.0009991	0.00173	0.002362	0.002049	0.01492	0.01617	0.01505	0.003473	0.02151	0.001434	0.005445	0.007225	0.04438
p__Campilobacterota	0	0	0	0	0.002071	0.001822	0	0	0	0	0	0	0	0	0.03895
