# Supplementary material for: The effect of alfalfa cultivation on improving physicochemical properties soil microorganisms community structure of grey desert soil
Source: Sci Rep. 2023 Aug 23;13:13747. doi: 10.1038/s41598-023-41005-8 (PMC10447519; doi:10.1038/s41598-023-41005-8)
Supplement: Supplementary file 8 — Supplementary Table S4. [file 41598_2023_41005_MOESM8_ESM.xlsx]

## Sheet: Sheet1
	Table S4 Bacterial communities with significant differences at genus level among different groups.
Species name	CK-Mean(%)	CK-Sd(%)	WL712-Mean(%)	WL712-Sd(%)	WL525HQ-Mean(%)	WL525HQ-Sd(%)	Victoria-Mean(%)	Victoria-Sd(%)	Knight2-Mean(%)	Knight2-Sd(%)	Kangsai-Mean(%)	Kangsai-Sd(%)	Aohan-Mean(%)	Aohan-Sd(%)	Pvalue
g__Arthrobacter	3.237	0.7076	3.852	0.7294	9.05	2.774	2.409	0.8416	6.574	0.9224	3.582	1.162	3.851	1.736	0.02371
g__Bacillus	2.388	0.1899	3.293	0.6834	1.73	0.4054	2.446	0.7516	1.103	0.3565	1.443	0.4051	2.648	0.876	0.01663
g__norank_f__norank_o__Gaiellales	1.734	0.2912	2.573	0.6985	1.474	0.1355	2.536	0.7928	1.717	0.1051	1.554	0.2475	1.849	0.2644	0.04806
g__Sphingomonas	1.901	0.4452	2.583	0.467	2.314	0.4538	1.807	0.6378	1.477	0.1029	1.139	0.2376	1.207	0.1839	0.01544
g__Gaiella	1.553	0.3282	2.062	0.3668	1.165	0.07764	2.155	0.3566	1.563	0.02691	1.639	0.1966	2.103	0.328	0.01997
g__norank_f__norank_o__Rokubacteriales	1.693	0.3082	1.183	0.1979	0.9499	0.1758	1.886	0.0404	1.475	0.1501	1.791	0.6034	1.736	0.05722	0.02667
g__Skermanella	1.02	0.2069	1.369	0.578	2.208	0.6894	0.6247	0.1297	1.05	0.09041	0.785	0.1739	1.233	0.3048	0.02252
g__norank_f__norank_o__S085	1.013	0.2372	0.8566	0.2308	0.7742	0.0778	1.335	0.2514	0.9372	0.08775	1.447	0.2233	1.193	0.08681	0.01953
g__MND1	0.9043	0.06792	1.023	0.163	0.8924	0.0914	1.371	0.2058	1.138	0.1026	1.072	0.06385	1.141	0.2235	0.03058
g__norank_f__AKYG1722	1.242	0.3828	1.093	0.06796	1.168	0.06195	0.9091	0.1591	1.242	0.06748	0.7819	0.1134	0.9004	0.1095	0.02898
g__unclassified_f__Gemmatimonadaceae	0.9801	0.1401	0.7478	0.1531	1.084	0.214	0.7364	0.1844	0.7142	0.1034	0.6166	0.05641	0.5766	0.1193	0.03342
g__norank_f__Ilumatobacteraceae	0.4977	0.04726	0.8283	0.1952	0.5801	0.1152	0.7249	0.1034	0.8791	0.06737	0.7607	0.1061	1.067	0.1357	0.011
g__Microvirga	0.3371	0.08032	0.9542	0.287	1.388	0.5603	0.5352	0.1824	0.4911	0.04418	0.4444	0.1889	0.7229	0.2845	0.02281
g__norank_f__Roseiflexaceae	0.3991	0.08361	0.5701	0.08028	0.6321	0.05431	0.6403	0.1387	0.8775	0.04918	0.7265	0.147	0.8355	0.1445	0.01341
g__norank_f__norank_o__0319-7L14	0.8802	0.3276	0.6738	0.2751	0.7229	0.2603	0.3155	0.09623	0.9544	0.4386	0.3253	0.06127	0.3992	0.08202	0.02813
g__norank_f__Xanthobacteraceae	0.3642	0.1043	0.3911	0.04996	0.3923	0.03481	0.4935	0.02614	0.5453	0.03037	0.529	0.01405	0.5598	0.1282	0.02187
g__norank_f__TRA3-20	0.5051	0.05978	0.3183	0.02088	0.4816	0.04678	0.4944	0.05361	0.6169	0.05814	0.3881	0.02078	0.3551	0.08251	0.006463
g__norank_f__Methyloligellaceae	0.3147	0.03901	0.6124	0.02031	0.223	0.05204	0.6687	0.1054	0.2735	0.05802	0.5084	0.06221	0.5546	0.143	0.006505
g__Rubrobacter	0.3911	0.07031	0.8229	0.3266	0.3962	0.08034	0.4269	0.01804	0.21	0.01779	0.3609	0.02574	0.3371	0.04318	0.02227
g__norank_f__norank_o__Microtrichales	0.3323	0.01925	0.4808	0.09823	0.3405	0.05406	0.4238	0.09495	0.4299	0.01058	0.4469	0.01913	0.4178	0.0005948	0.02335
g__Haliangium	0.2673	0.05923	0.3154	0.05587	0.3724	0.04089	0.4971	0.02271	0.368	0.05078	0.4958	0.02453	0.4254	0.1069	0.0228
g__Allorhizobium-Neorhizobium-Pararhizobium-Rhizobium	0.1119	0.01153	0.2344	0.1197	0.1494	0.07049	0.1794	0.08263	0.4744	0.07004	0.6138	0.5018	0.9462	0.8438	0.01073
g__Iamia	0.3192	0.0284	0.3509	0.05785	0.2845	0.0345	0.3548	0.02907	0.4835	0.01904	0.3797	0.02295	0.478	0.06872	0.009526
g__Subgroup_10	0.4484	0.1536	0.2346	0.03433	0.2484	0.05147	0.4413	0.03499	0.437	0.06949	0.4906	0.2166	0.323	0.06868	0.03024
g__Mycobacterium	0.2198	0.006147	0.4727	0.07705	0.3233	0.06855	0.3461	0.06646	0.3304	0.01719	0.3978	0.07994	0.4591	0.1155	0.02689
g__norank_f__norank_o__norank_c__AKAU4049	0.7114	0.1614	0.171	0.0921	0.336	0.01498	0.2407	0.08065	0.5423	0.222	0.3145	0.09026	0.1896	0.0243	0.00741
g__Paenibacillus	0.497	0.06255	0.4183	0.07722	0.3329	0.1061	0.3391	0.09862	0.195	0.05126	0.2048	0.01453	0.2979	0.06882	0.01438
g__norank_f__norank_o__norank_c__Thermoleophilia	0.2816	0.05641	0.3309	0.04538	0.1849	0.04333	0.4211	0.07532	0.324	0.03444	0.4027	0.06444	0.3299	0.05755	0.02771
g__norank_f__norank_o__PLTA13	0.4051	0.09832	0.1892	0.0357	0.2498	0.03378	0.2897	0.03652	0.3828	0.05253	0.4233	0.04559	0.3318	0.1075	0.02697
g__Novosphingobium	0.04013	0.005789	0.163	0.05804	0.2324	0.06744	0.1981	0.08135	0.8003	0.05438	0.3779	0.08383	0.2827	0.05471	0.004672
g__Gemmatimonas	0.2218	0.01463	0.358	0.06278	0.4093	0.04835	0.2885	0.08362	0.3176	0.03778	0.2146	0.005306	0.2146	0.01822	0.008672
g__Adhaeribacter	0.4956	0.2503	0.279	0.08303	0.5956	0.1467	0.05539	0.02187	0.2875	0.08957	0.1431	0.1068	0.07315	0.03094	0.01185
g__norank_f__norank_o__norank_c__Acidimicrobiia	0.3276	0.0375	0.3629	0.103	0.303	0.07927	0.1881	0.05089	0.3521	0.06073	0.1876	0.03869	0.1654	0.04304	0.02295
g__norank_f__norank_o__norank_c__norank_p__NB1-j	0.295	0.04299	0.1988	0.01115	0.1975	0.01759	0.3985	0.02858	0.242	0.01102	0.2963	0.02134	0.2317	0.02358	0.004702
g__Dongia	0.3433	0.06921	0.1259	0.0318	0.2811	0.04119	0.2244	0.02055	0.3359	0.05576	0.2684	0.0231	0.2074	0.04463	0.006783
g__norank_f__norank_o__CCD24	0.294	0.04368	0.1815	0.009806	0.2326	0.03265	0.2988	0.05434	0.1995	0.008806	0.2879	0.02776	0.2646	0.09964	0.02667
g__unclassified_f__Xanthobacteraceae	0.1578	0.01516	0.2319	0.008086	0.1724	0.02826	0.3574	0.05541	0.2147	0.01443	0.2732	0.02335	0.3007	0.06543	0.004299
g__norank_f__Longimicrobiaceae	0.2259	0.05929	0.4728	0.05776	0.3295	0.09557	0.2501	0.1418	0.1521	0.03053	0.1529	0.0607	0.1132	0.04181	0.02187
g__norank_f__norank_o__Saccharimonadales	0.08182	0.05343	0.237	0.0631	0.2362	0.05416	0.3261	0.09403	0.2707	0.05847	0.3352	0.06395	0.1918	0.02913	0.02088
g__Archangium	0.2246	0.1096	0.2851	0.09571	0.5454	0.1731	0.2162	0.159	0.1353	0.02722	0.1152	0.02719	0.1221	0.0562	0.02518
g__Lysobacter	0.2654	0.08775	0.1696	0.02189	0.1362	0.01355	0.1573	0.0127	0.2361	0.05111	0.35	0.123	0.2466	0.07392	0.01977
g__norank_f__Chitinophagaceae	0.0992	0.04468	0.1932	0.03638	0.1521	0.06745	0.2317	0.01814	0.2606	0.01744	0.3132	0.05603	0.293	0.1393	0.01867
g__Aquicella	0.09558	0.01454	0.1886	0.03982	0.1427	0.02311	0.3229	0.03383	0.1238	0.03244	0.3714	0.1734	0.2368	0.04309	0.005097
g__Pseudonocardia	0.1257	0.01084	0.2527	0.06086	0.1441	0.02121	0.166	0.04448	0.245	0.02231	0.2641	0.06351	0.2774	0.02668	0.01341
g__Agromyces	0.2198	0.04002	0.1686	0.03966	0.1494	0.01424	0.1225	0.00389	0.204	0.03874	0.2435	0.1013	0.3444	0.08303	0.01357
g__norank_f__Steroidobacteraceae	0.3439	0.02808	0.1389	0.02504	0.1043	0.01931	0.2153	0.02144	0.1727	0.03241	0.2469	0.02273	0.162	0.0497	0.004949
g__Luedemannella	0.1474	0.02008	0.1763	0.03465	0.1109	0.02922	0.1836	0.06786	0.1519	0.06679	0.2805	0.07971	0.2153	0.0148	0.04876
g__norank_f__norank_o__Ardenticatenales	0.246	0.01478	0.124	0.05673	0.123	0.0181	0.2116	0.07091	0.1648	0.01269	0.2013	0.01425	0.1821	0.04081	0.02883
g__unclassified_f__Comamonadaceae	0.1577	0.02965	0.1428	0.02535	0.1338	0.01699	0.1205	0.02056	0.2656	0.01593	0.2313	0.104	0.2009	0.03711	0.03267
g__Ellin6067	0.08249	0.03645	0.14	0.02646	0.09787	0.01336	0.1226	0.07216	0.2681	0.05365	0.19	0.05458	0.2258	0.06433	0.01311
g__norank_f__BIrii41	0.08966	0.01086	0.1254	0.0153	0.1622	0.0104	0.1697	0.01516	0.1447	0.01997	0.2794	0.1782	0.1401	0.01805	0.007017
g__unclassified_o__Thermomicrobiales	0.2576	0.07213	0.1689	0.02636	0.06379	0.02517	0.191	0.02135	0.09808	0.0399	0.1585	0.02076	0.1698	0.00694	0.01033
g__norank_f__Euzebyaceae	0.1567	0.05229	0.2419	0.07239	0.2028	0.02896	0.1313	0.05062	0.1511	0.009939	0.09052	0.03568	0.1067	0.02921	0.03862
g__unclassified_f__Intrasporangiaceae	0.1164	0.01225	0.1754	0.03175	0.2599	0.1278	0.05264	0.02054	0.1921	0.02445	0.1208	0.0193	0.1628	0.03978	0.00791
g__Pontibacter	0.4264	0.2882	0.1873	0.01419	0.2055	0.02586	0.05382	0.02158	0.09676	0.01309	0.058	0.02289	0.03385	0.02517	0.004748
g__norank_f__Entotheonellaceae	0.2895	0.03804	0.1146	0.0262	0.1067	0.05027	0.1508	0.0169	0.09564	0.01164	0.1495	0.03596	0.1113	0.03708	0.02907
g__norank_f__norank_o__norank_c__OM190	0.1088	0.02679	0.07738	0.04335	0.0584	0.02137	0.2635	0.1337	0.1065	0.01447	0.2255	0.03402	0.1642	0.05994	0.02683
g__Amaricoccus	0.1464	0.02256	0.1037	0.02379	0.1109	0.00846	0.08974	0.02338	0.1369	0.03275	0.1324	0.01221	0.1719	0.0219	0.02266
g__norank_f__Micromonosporaceae	0.08852	0.02415	0.1474	0.01784	0.06793	0.03322	0.1127	0.01489	0.09091	0.05682	0.2552	0.07525	0.1053	0.05619	0.04535
g__unclassified_c__Acidimicrobiia	0.1154	0.04578	0.152	0.01725	0.09268	0.02081	0.09784	0.01224	0.1468	0.01577	0.09945	0.02131	0.1486	0.02506	0.04307
g__Ramlibacter	0.05803	0.02375	0.198	0.04507	0.1456	0.03558	0.0952	0.02658	0.1222	0.03074	0.09881	0.02379	0.1272	0.02831	0.02394
g__Paracoccus	0.006939	0.005859	0.2003	0.1694	0.1069	0.04757	0.09664	0.06729	0.07828	0.03261	0.06392	0.02001	0.2865	0.05017	0.01708
g__Microbacterium	0.08159	0.02356	0.1831	0.05425	0.07464	0.01937	0.05073	0.0226	0.1499	0.02138	0.1314	0.1078	0.1539	0.03111	0.04496
g__Sphingobacterium	0.002448	0.004896	0.02141	0.0258	0.008649	0.001514	0.02173	0.02637	0.14	0.04756	0.321	0.3696	0.2584	0.3361	0.01053
g__Flavisolibacter	0.0653	0.04371	0.1912	0.04925	0.1679	0.0384	0.07401	0.05058	0.09438	0.03265	0.09298	0.01898	0.08427	0.04547	0.03908
g__TM7a	0.01655	0.01075	0.07213	0.03887	0.07812	0.01083	0.102	0.02469	0.1612	0.0156	0.1656	0.1101	0.1654	0.03768	0.01761
g__norank_f__Sandaracinaceae	0.04519	0.01046	0.1744	0.01779	0.1118	0.02413	0.08297	0.01547	0.1148	0.0326	0.113	0.03019	0.101	0.04316	0.01616
g__Hyphomicrobium	0.07835	0.01846	0.09749	0.0209	0.103	0.01389	0.12	0.02287	0.09594	0.007429	0.1319	0.01022	0.114	0.01854	0.0372
g__unclassified_f__Chitinophagaceae	0.0252	0.01752	0.1395	0.04581	0.1891	0.05058	0.05218	0.01909	0.152	0.03901	0.08353	0.011	0.07339	0.03114	0.005826
g__YC-ZSS-LKJ147	0.06662	0.01983	0.1264	0.03122	0.205	0.106	0.1051	0.04338	0.07399	0.02167	0.04801	0.007431	0.0383	0.007265	0.00722
g__unclassified_f__Propionibacteriaceae	0.02471	0.009797	0.1065	0.01771	0.07358	0.01542	0.0769	0.03001	0.1143	0.01697	0.09481	0.01927	0.1481	0.02982	0.009196
g__AKYG587	0.07833	0.02003	0.05812	0.02163	0.07741	0.02667	0.1316	0.03289	0.07135	0.01703	0.1339	0.02639	0.07337	0.01849	0.03303
g__norank_f__Saprospiraceae	0.03928	0.0264	0.04682	0.02467	0.04192	0.01806	0.07503	0.02338	0.1542	0.02763	0.1532	0.05616	0.111	0.04538	0.01471
g__Flaviaesturariibacter	0.06825	0.03236	0.1068	0.04883	0.2765	0.04309	0.02458	0.02196	0.0623	0.0303	0.04357	0.008638	0.02965	0.01363	0.02198
g__Noviherbaspirillum	0.09439	0.04879	0.1175	0.04789	0.2038	0.1198	0.04018	0.02262	0.04752	0.01071	0.04446	0.004106	0.02768	0.01147	0.01768
g__Pajaroellobacter	0.0474	0.005275	0.06246	0.006713	0.07151	0.03204	0.07	0.01093	0.1006	0.02079	0.08966	0.02036	0.1071	0.0514	0.03197
g__Lechevalieria	0.03557	0.005597	0.08077	0.01314	0.1207	0.01174	0.094	0.07899	0.075	0.01387	0.07839	0.03633	0.06309	0.0121	0.04207
g__Truepera	0.02621	0.0184	0.1553	0.1111	0.1034	0.02938	0.0499	0.02625	0.06779	0.01898	0.04377	0.02745	0.09955	0.04129	0.03267
g__norank_f__norank_o__C0119	0.03224	0.00723	0.09173	0.04178	0.05919	0.006748	0.09605	0.009054	0.06362	0.01902	0.1139	0.01554	0.0887	0.03001	0.02273
g__Terrimonas	0.02761	0.01348	0.0405	0.002254	0.03896	0.001238	0.06098	0.03374	0.152	0.03374	0.1082	0.02155	0.1111	0.04806	0.00741
g__Flavobacterium	0.03295	0.02756	0.05303	0.03535	0.02079	0.008578	0.0218	0.01104	0.0519	0.006297	0.2982	0.3245	0.05414	0.01697	0.0498
g__unclassified_c__Acidobacteriae	0.1307	0.05125	0.09233	0.03946	0.07638	0.01801	0.06657	0.01358	0.06827	0.01635	0.048	0.003431	0.04625	0.0185	0.02467
g__Cellulomonas	0.06419	0.01972	0.1106	0.02456	0.1381	0.02925	0.03876	0.008471	0.05422	0.004112	0.05018	0.03198	0.06597	0.03803	0.03323
g__norank_f__norank_o__Chloroplast	0.03256	0.01883	0.08074	0.07903	0.09539	0.0259	0.01839	0.003509	0.04792	0.001432	0.05853	0.01259	0.1619	0.1772	0.03783
g__Luteimonas	0.01245	0.01309	0.03551	0.007313	0.03954	0.01076	0.04393	0.01454	0.1824	0.006638	0.07863	0.0327	0.1013	0.05411	0.00599
g__unclassified_c__Actinobacteria	0.02595	0.006715	0.1043	0.04192	0.06248	0.006581	0.08223	0.03824	0.06783	0.01872	0.05317	0.01351	0.09547	0.01311	0.01677
g__Pedobacter	0.1958	0.1221	0.04939	0.02634	0.03987	0.01367	0.03663	0.02266	0.07554	0.04239	0.03247	0.01459	0.02506	0.01377	0.03942
g__Tumebacillus	0.09816	0.01975	0.07707	0.03171	0.04205	0.009933	0.09614	0.03668	0.03731	0.02292	0.03399	0.008155	0.06164	0.03113	0.02602
g__Ilumatobacter	0.03624	0.00198	0.05795	0.01656	0.04611	0.01025	0.05387	0.01649	0.1072	0.01095	0.06612	0.003336	0.07464	0.02407	0.01973
g__norank_f__norank_o__Frankiales	0.08556	0.01947	0.08856	0.05201	0.1407	0.01542	0.02545	0.0184	0.0449	0.01279	0.02768	0.009302	0.01686	0.002815	0.006572
g__Candidatus_Solibacter	0.1079	0.02082	0.03928	0.01736	0.07177	0.01513	0.05051	0.01772	0.0644	0.003372	0.04518	0.004933	0.04915	0.008466	0.01271
g__Limibaculum	0.09789	0.01747	0.07444	0.01329	0.06291	0.03182	0.03073	0.008797	0.06193	0.02516	0.04722	0.01746	0.03628	0.008125	0.02602
g__Actinoplanes	0.02417	0.01992	0.1479	0.07192	0.02531	0.005714	0.02059	0.01305	0.05304	0.02984	0.0739	0.04429	0.04684	0.01513	0.04535
g__unclassified_f__Beijerinckiaceae	0.02638	0.003705	0.08485	0.01334	0.05619	0.02574	0.04652	0.008813	0.03876	0.01399	0.05476	0.01945	0.06955	0.01765	0.03286
g__norank_f__LWQ8	0.01652	0.007826	0.04972	0.00699	0.04523	0.01411	0.05495	0.01794	0.06274	0.003854	0.108	0.1084	0.03382	0.0198	0.04535
g__unclassified_o__Gaiellales	0.06032	0.017	0.05341	0.007739	0.0176	0.01122	0.07818	0.02213	0.02914	0.007186	0.06656	0.00991	0.0532	0.009904	0.01965
g__norank_f__Nannocystaceae	0.05477	0.008564	0.06521	0.01815	0.05018	0.01677	0.07877	0.02749	0.03622	0.003669	0.03968	0.01231	0.03315	0.002033	0.04332
g__Caenimonas	0.01833	0.007714	0.06906	0.01676	0.08754	0.01885	0.04334	0.02269	0.04702	0.01443	0.03454	0.02043	0.0295	0.01116	0.022
g__Georgenia	0.03449	0.009097	0.07115	0.02169	0.09139	0.02945	0.02465	0.007527	0.05037	0.009797	0.01833	0.008929	0.03491	0.02395	0.01232
g__unclassified_f__Streptomycetaceae	0.02229	0.00601	0.06673	0.01056	0.008866	0.004298	0.09714	0.04997	0.01874	0.003237	0.0398	0.0112	0.06346	0.006116	0.004231
g__Variovorax	0.01473	0.005428	0.01691	0.001782	0.01757	0.01206	0.01155	0.005057	0.1142	0.04971	0.07045	0.03383	0.06098	0.02425	0.01079
g__Nibribacter	0.2103	0.1839	0.007136	0.005815	0.05325	0.009836	0.001388	0.002403	0.01133	0.01155	0.004916	0.002962	0.002728	0.004726	0.01285
g__Planifilum	0.04281	0.01142	0.04997	0.01362	0.02531	0.005714	0.07187	0.02841	0.01098	0.003412	0.05265	0.00797	0.03649	0.00702	0.01517
g__norank_f__norank_o__PAUC26f	0.08235	0.03095	0.02595	0.0105	0.02117	0.006344	0.05932	0.0129	0.03488	0.009065	0.0417	0.004106	0.02377	0.01434	0.00853
g__unclassified_f__Sphingomonadaceae	0.004241	0.006153	0.01474	0.01366	0.005995	0.005612	0.03353	0.02602	0.127	0.05573	0.05761	0.04111	0.03644	0.003834	0.01064
g__norank_f__norank_o__Kapabacteriales	0.01702	0.008597	0.03466	0.003204	0.0419	0.01224	0.02881	0.002967	0.06648	0.006485	0.04539	0.008692	0.03945	0.008474	0.006698
g__norank_f__norank_o__mle1-27	0.01474	0.009371	0.03367	0.003059	0.04644	0.01282	0.02322	0.01773	0.04744	0.008955	0.04295	0.008677	0.05119	0.01807	0.03486
g__norank_f__WX65	0.04814	0.01283	0.02788	0.009962	0.02274	0.01148	0.06523	0.006579	0.02848	0.005548	0.04401	0.01275	0.02006	0.00591	0.01141
g__norank_f__Beijerinckiaceae	0.01063	0.007074	0.06324	0.03739	0.09078	0.04337	0.03812	0.02891	0.01713	0.004407	0.01625	0.007067	0.01913	0.005625	0.03486
g__Candidatus_Chloroploca	0.01939	0.009651	0.0464	0.008618	0.05024	0.008689	0.03018	0.003871	0.02993	0.005896	0.03092	0.003808	0.044	0.01288	0.009586
g__Promicromonospora	0.05874	0.02062	0.006687	0.004629	0.08567	0.1209	0.006323	0.005553	0.04814	0.01651	0.03885	0.03677	0.005709	0.004968	0.03136
g__unclassified_f__Chloroflexaceae	0.02627	0.007742	0.03721	0.005527	0.04597	0.01604	0.03886	0.01233	0.03279	0.009308	0.02022	0.003486	0.04488	0.01313	0.0446
g__Pseudoxanthomonas	0.01667	0.01419	0.03304	0.01105	0.04368	0.01269	0.005899	0.0002993	0.05492	0.01992	0.0679	0.0464	0.02157	0.007469	0.01185
g__norank_f__Latescibacteraceae	0.02676	0.01762	0.02802	0.02092	0.003072	0.002826	0.05535	0.04412	0.01274	0.004435	0.07149	0.007047	0.03327	0.006178	0.03761
g__Paenisporosarcina	0.05955	0.01168	0.0501	0.01903	0.02008	0.005218	0.0386	0.01008	0.0156	0.004125	0.02293	0.002669	0.02305	0.002337	0.006957
g__norank_f__Solirubrobacteraceae	0.03131	0.009454	0.04507	0.01872	0.03122	0.02216	0.0125	0.00341	0.05825	0.007455	0.01723	0.004401	0.02832	0.005066	0.0295
g__Streptosporangium	0.03822	0.01842	0.02991	0.01016	0.07879	0.0211	0.01422	0.005828	0.02966	0.006468	0.01059	0.004993	0.009611	0.008017	0.01086
g__unclassified_f__Pedosphaeraceae	0.01311	0.008003	0.01997	0.01038	0.01908	0.007078	0.05174	0.02492	0.04032	0.01376	0.04269	0.02159	0.01972	0.004237	0.04282
g__Arenimonas	0.006604	0.004502	0.02983	0.004948	0.01645	0.002274	0.02576	0.0174	0.03745	0.01363	0.05167	0.04699	0.0337	0.01085	0.02942
g__Brachybacterium	0.0008123	0.000938	0.002148	0.001873	0.001854	0.003211	0.002866	0.002872	0.03175	0.0113	0.01652	0.00127	0.1442	0.1762	0.008934
g__Roseimicrobium	0.005378	0.00185	0.01697	0.006685	0.01685	0.01713	0.01726	0.01756	0.05909	0.03342	0.04664	0.01932	0.03472	0.01876	0.04204
g__Azotobacter	0.008548	0.006709	0.003147	0.003008	0.007797	0.002822	0.001388	0.002403	0.004972	0.006677	0.0006748	0.001169	0.1634	0.07232	0.04422
g__norank_f__Reyranellaceae	0.009294	0.004239	0.005444	0.005191	0.01294	0.00232	0.02082	0.01622	0.06541	0.01308	0.05305	0.002058	0.01946	0.01299	0.01344
g__norank_f__Rhodanobacteraceae	0.003019	0.002116	0.02683	0.004814	0.02817	0.0009531	0.01918	0.005915	0.0394	0.005766	0.03327	0.008812	0.0319	0.01225	0.01906
g__norank_f__norank_o__Blfdi19	0.01035	0.00395	0.0199	0.003585	0.02695	0.001188	0.02654	0.009001	0.03319	0.01334	0.04222	0.00773	0.02154	0.004946	0.01474
g__Phenylobacterium	0.01249	0.002534	0.03016	0.01478	0.02303	0.003183	0.03418	0.004649	0.02844	0.004128	0.02927	0.01016	0.02127	0.005618	0.03908
g__Thermoactinomyces	0.02293	0.004637	0.03305	0.01619	0.01223	0.003398	0.03533	0.013	0.01096	0.004824	0.0264	0.005472	0.03465	0.01042	0.02866
g__Stenotrophomonas	0.0008943	0.001042	0.009859	0.0115	0.002287	0.003962	0.02993	0.04828	0.01859	0.01305	0.04248	0.03519	0.06397	0.0672	0.04836
g__unclassified_f__Geminicoccaceae	0.02124	0.009061	0.03112	0.001211	0.01823	0.003168	0.03315	0.009181	0.02613	0.005693	0.01933	0.003287	0.01614	0.005534	0.02482
g__unclassified_f__Thermomonosporaceae	0.01026	0.006064	0.01113	0.005666	0.04757	0.02222	0.002339	0.002129	0.05376	0.01232	0.001482	0.001283	0.03057	0.01197	0.005295
g__unclassified_o__Acidobacteriales	0.03376	0.006402	0.01267	0.003023	0.02601	0.01144	0.01891	0.003414	0.03115	0.006318	0.018	0.002004	0.01581	0.004732	0.01456
g__Herpetosiphon	0.003928	0.004674	0.02229	0.006581	0.03869	0.01098	0.01675	0.004671	0.02038	0.005491	0.01935	0.001476	0.02634	0.005396	0.01006
g__Nocardia	0.01223	0.004429	0.03233	0.01419	0.03074	0.01498	0.007814	0.003194	0.03605	0.007678	0.01364	0.004571	0.01339	0.004513	0.01027
g__Sulfurifustis	0.01238	0.004675	0.008135	0.00494	0.02266	0.004599	0.04066	0.01425	0.02866	0.01428	0.01958	0.008388	0.01236	0.00735	0.02796
g__BIyi10	0.0542	0.02004	0.006837	0.002183	0.01944	0.001153	0.0009574	0.001658	0.01851	0.01226	0.0371	0.01995	0.006774	0.001311	0.005088
g__Chitinophaga	0.003661	0.002437	0.005688	0.002921	0.04217	0.01481	0.009453	0.001707	0.02214	0.003881	0.03792	0.0175	0.0191	0.009458	0.006105
g__Rufibacter	0.08091	0.05531	0.0147	0.01152	0.03131	0.006107	0.001651	0.001484	0.003199	0.001582	0.003434	0.004186	0.000754	0.001306	0.007497
g__unclassified_f__Devosiaceae	0.006365	0.001348	0.01491	0.005164	0.01793	0.006088	0.02649	0.01304	0.01831	0.008288	0.02878	0.00252	0.01746	0.007726	0.02673
g__Brucella	0.003519	0.00152	0.009622	0.008351	0.01094	0.005411	0.01206	0.001994	0.05633	0.03312	0.01901	0.009833	0.01747	0.004631	0.02673
g__Novibacillus	0.0216	0.00921	0.0163	0.005984	0.01023	0.006998	0.03609	0.01705	0.003789	0.003422	0.03159	0.003264	0.009347	0.001441	0.01357
g__norank_f__Holosporaceae	0.01766	0.005628	0.01228	0.006723	0.007872	0.005944	0.03271	0.01042	0.006248	0.001079	0.02427	0.003535	0.0182	0.007971	0.02781
g__norank_f__norank_o__Oligoflexales	0.004001	0.0006797	0.02652	0.01105	0.007864	0.008059	0.03134	0.01465	0.01496	0.001587	0.01704	0.00556	0.01552	0.003933	0.04565
g__Polyangium	0.01388	0.001419	0.02045	0.002987	0.02395	0.001676	0.009632	0.004517	0.0068	0.007563	0.01911	0.009047	0.02307	0.006056	0.0297
g__unclassified_f__Sphingobacteriaceae	0.0349	0.02643	0.01594	0.01487	0.01094	0.005411	0.004512	0.002105	0.03196	0.01279	0.01358	0.006586	0.004201	0.004049	0.03806
g__norank_f__norank_o__Chitinophagales	0.03025	0.02056	0.00808	0.007562	0.02059	0.00303	0.008238	0.002348	0.02682	0.002977	0.0097	0.00939	0.01221	0.004915	0.04751
g__norank_f__AKYH767	0.004155	0.002381	0.003296	0.003456	0.009016	0.004901	0.01969	0.01188	0.02412	0.008503	0.03111	0.008719	0.02226	0.008752	0.01287
g__norank_f__Rhodospirillaceae	0.009891	0.006156	0.01128	0.006331	0.01216	0.004526	0.008244	0.002371	0.03141	0.00681	0.01712	0.002708	0.02126	0.002956	0.02133
g__Thalassobacillus	0.0214	0.002631	0.01912	0.008543	0.009726	0.005726	0.02588	0.01743	0.006293	0.002722	0.007216	0.001533	0.01538	0.003222	0.0273
g__norank_f__norank_o__EPR3968-O8a-Bc78	0.03253	0.009275	0.0193	0.004896	0.01208	0.007385	0.01495	0.0149	0.007085	0.0004402	0.01078	0.0005784	0.005422	0.004696	0.02651
g__Amycolatopsis	0.008155	0.005253	0.005838	0.001141	0.01973	0.01272	0.003039	0.003125	0.03779	0.0223	0.01365	0.0056	0.01385	0.004905	0.02075
g__Rhizobacter	0.0003299	0.0006598	0.0403	0.01742	0.004141	0.003645	0.0009514	0.001648	0.01566	0.02127	0.03445	0.02523	0.004392	0.00576	0.01896
g__norank_f__Cyclobacteriaceae	0.04498	0.04554	0.003296	0.003456	0.01279	0.005015	0.006157	0.002229	0.01643	0.00134	0.007627	0.007507	0.008737	0.003649	0.02407
g__Olivibacter	0.01202	0.00588	0.01014	0.01468	0	0	0	0	0.04445	0.02193	0.02724	0.002608	0.004225	0.001406	0.008215
g__unclassified_o__Frankiales	0.00718	0.001129	0.01322	0.001065	0.01651	0.009472	0.006863	0.004351	0.03647	0.01248	0.01137	0.004059	0.005876	0.0007886	0.01811
g__Rickettsiella	0.002516	0.002775	0	0	0	0	0	0	0.005508	0.001378	0.004423	0.005829	0.08476	0.06014	0.01
g__norank_f__norank_o__HOC36	0.01902	0.006117	0.01068	0.002695	0.02445	0.01465	0.00825	0.004704	0.01802	0.005511	0.007808	0.002955	0.004967	0.002061	0.01267
g__Friedmanniella	0.008422	0.003264	0.01122	0.004525	0.04093	0.02135	0.002872	0.004975	0.01397	0.00581	0.005542	0.006143	0.009359	0.004137	0.04074
g__Lysinibacillus	0.01593	0.005703	0.02083	0.0135	0.003289	0.0004548	0.02569	0.01613	0.002264	0.00222	0.006458	0.002197	0.01567	0.005733	0.01682
g__Brevibacillus	0.01397	0.00887	0.01038	0.004162	0.03735	0.02787	0.008514	0.005756	0.002309	0.002356	0.006387	0.00361	0.0104	0.003443	0.03954
g__Sva0996_marine_group	0.002611	0.002181	0.01222	0.002795	0.002997	0.002806	0.02404	0.006208	0.0008374	0.00145	0.02351	0.005253	0.02183	0.004739	0.005841
g__Luteolibacter	0.002454	0.001717	0.006294	0.006017	0.009142	0.006813	0.01178	0.008576	0.03019	0.01631	0.01732	0.003006	0.009192	0.001835	0.03203
g__Pantoea	0	0	0.01022	0.006256	0.0009268	0.001605	0.003554	0.001907	0.01413	0.02447	0.03796	0.03982	0.01567	0.01798	0.03679
g__Haloactinopolyspora	0.02727	0.01639	0.003147	0.003008	0.01674	0.00542	0.01161	0.007342	0.01239	0.006951	0.004241	0.001922	0.004967	0.002061	0.01822
g__Dyadobacter	0.002037	0.000842	0.002997	0.005191	0.004291	0.003818	0.007372	0.004791	0.01751	0.00587	0.0257	0.02336	0.02029	0.01583	0.02748
g__MM2	0.003009	0.00211	0.004689	0.001275	0.006504	0.003418	0.008944	0.005297	0.01466	0.008516	0.03112	0.007909	0.01039	0.003371	0.02673
g__Ruminiclostridium	0.008492	0.005511	0.006294	0.006017	0.02402	0.008934	0.006851	0.001504	0.01909	0.005908	0.009169	0.004332	0.004823	0.003659	0.04672
g__Arcticibacter	0.001224	0.0008569	0.007836	0.003771	0.00743	0.003411	0.01601	0.02345	0.009507	0.006506	0.006941	0.006355	0.02978	0.02622	0.04392
g__Candidatus_Berkiella	0.003903	0.002952	0.005688	0.002921	0.00607	0.004377	0.01744	0.003276	0.00852	0.004386	0.02429	0.005799	0.01221	0.004915	0.01291
g__Ahniella	0.003818	0.003325	0.01083	0.005781	0.003072	0.002826	0.01735	0.01021	0.01246	0.005345	0.01679	0.01435	0.01313	0.007793	0.04774
g__Polycyclovorans	0.001789	0.002084	0.009772	0.005559	0.004508	0.00245	0.01735	0.01021	0.007228	0.00435	0.0174	0.01169	0.01917	0.0118	0.02113
g__Solitalea	0.004657	0.002702	0.02259	0.01189	0	0	0.005899	0.0002993	0.002309	0.002356	0.01528	0.006988	0.02489	0.02034	0.007195
g__Parapedobacter	0.005393	0.006571	0.0009991	0.00173	0.001144	0.001981	0	0	0.05254	0.005716	0.007205	0.001438	0.003626	0.004172	0.02561
g__Thermincola	0.006198	0.003193	0.001149	0.00199	0.03143	0.01198	0.003548	0.004466	0.021	0.007913	0.002157	0.0001157	0.003471	0.001734	0.01983
g__norank_f__norank_o__norank_c__norank_p__RCP2-54	0.007636	0.006651	0.0009991	0.00173	0.002362	0.002049	0.01492	0.01617	0.01505	0.003473	0.02151	0.001434	0.005445	0.007225	0.04438
g__Nocardiopsis	0.002448	0.001714	0.02351	0.01131	0.006945	0.006658	0	0	0.01427	0.003247	0.01254	0.01018	0.00754	0.001914	0.01279
g__unclassified_f__Microscillaceae	0.003016	0.002084	0.01921	0.009319	0.01581	0.006897	0.004512	0.002105	0.004037	0.003032	0.01164	0.005799	0.007839	0.003202	0.01564
g__Candidatus_Udaeobacter	0.001628	0.002306	0.0009991	0.00173	0.00607	0.004377	0.01171	0.008012	0.01431	0.004742	0.01601	0.008087	0.008438	0.0005313	0.01762
g__Azohydromonas	0.0007376	0.0008611	0.003084	0.005342	0.02117	0.006344	0	0	0.0153	0.009288	0.01173	0.01536	0.00705	0.007892	0.03931
g__Sphingobium	0.003173	0.00386	0.009889	0.01037	0	0	0.001909	0.001653	0.01791	0.00467	0.01969	0.011	0.001508	0.002612	0.02804
g__norank_f__Propionibacteriaceae	0	0	0.02855	0.01968	0.003506	0.003434	0.003824	0.00439	0.0008374	0.00145	0.008762	0.01346	0.005122	0.0005194	0.04705
g__Bordetella	0.003745	0.00424	0.002297	0.003979	0.001144	0.001981	0	0	0.02219	0.005017	0.01654	0.006848	0.003614	0.00313	0.01774
g__Fluviicola	0.001883	0.002361	0.001998	0.003461	0.001144	0.001981	0.001651	0.001484	0.01776	0.007239	0.01099	0.006131	0.01234	0.007252	0.02759
g__Belnapia	0.001554	0.00112	0.006082	0.005268	0.02045	0.01851	0.005457	0.005177	0.0008374	0.00145	0.003567	0.001163	0.009347	0.001441	0.04813
g__norank_f__Eel-36e1D6	0.01002	0.004093	0	0	0.002362	0.002049	0.01681	0.01017	0.005463	0.001046	0.006326	0.003949	0.005433	0.005457	0.02567
g__unclassified_f__Alcaligenaceae	0.03304	0.01501	0	0	0.006721	0.006082	0.0009574	0.001658	0.001675	0.002901	0.0007465	0.001293	0.0009095	0.001575	0.01692
g__Nakamurella	0.0007376	0.0008611	0.00369	0.0008416	0.001144	0.001981	0.001645	0.001476	0.02938	0.009373	0.005158	0.007083	0.001663	0.001459	0.04657
g__Taibaiella	0.0004896	0.0009793	0	0	0.002997	0.002806	0.002603	0.0004515	0.01573	0.01086	0.01427	0.004654	0.006176	0.00339	0.005808
g__Leucobacter	0.0008123	0.000938	0.0009991	0.00173	0.004216	0.00117	0.0009574	0.001658	0.003004	0.003376	0.00794	0.002694	0.02408	0.02001	0.01805
g__Hymenobacter	0.01257	0.007274	0.001542	0.002671	0.01717	0.01011	0	0	0.0007396	0.001281	0.006387	0.00361	0.0008977	0.001555	0.01015
g__norank_f__NS9_marine_group	0.001067	0.0013	0.007168	0.009933	0.0009268	0.001605	0.0006938	0.001202	0.006203	0.00232	0.01239	0.005857	0.009778	0.007018	0.04412
g__norank_f__norank_o__Bacteroidetes_VC2.1_Bac22	0	0	0	0	0.008633	0.01193	0.001388	0.002403	0.01632	0.009206	0.004313	0.0002314	0.006032	0.001914	0.01206
g__Brevibacterium	0	0	0	0	0	0	0.00666	0.01154	0.01752	0.01305	0.008061	0.006808	0.004057	0.003583	0.03083
g__Salipaludibacillus	0.004648	0.00232	0.007773	0.00544	0.008649	0.001514	0.005205	0.0009031	0.003984	0.001537	0.002157	0.0001157	0.002573	0.002742	0.04241
g__norank_f__norank_o__Micavibrionales	0.0008153	0.001631	0	0	0.002997	0.002806	0.004248	0.00142	0.008948	0.007923	0.0149	0.00478	0.002717	0.002729	0.04948
g__JTB255_marine_benthic_group	0.01126	0.0005049	0.001998	0.003461	0.007722	0.002393	0.002603	0.0004515	0.007333	0.006817	0.0006748	0.001169	0.002728	0.004726	0.03154
g__norank_f__Solimonadaceae	0.002117	0.002038	0	0	0.0009268	0.001605	0.007114	0.002556	0.003841	0.00244	0.008483	0.003845	0.008904	0.00709	0.02572
g__Clostridium_sensu_stricto_1	0.005396	0.001741	0.00369	0.0008416	0.002362	0.002049	0.001909	0.001653	0	0	0.001482	0.001283	0.01498	0.01786	0.01943
g__Moheibacter	0	0	0.0009991	0.00173	0.001219	0.002111	0	0	0.003939	0.001403	0.01764	0.01965	0.00602	0.001843	0.01238
g__Hydrogenophaga	0	0	0.001149	0.00199	0.001854	0.003211	0	0	0.003147	0.001361	0.01906	0.0133	0.004069	0.002353	0.0232
g__norank_f__norank_o__norank_c__Dojkabacteria	0	0	0.01029	0.01234	0.0009268	0.001605	0.004512	0.002105	0	0	0.008853	0.008179	0.001819	0.003151	0.04824
g__Pelagibius	0.01222	0.006364	0	0	0.003072	0.002826	0.001903	0.003296	0.005614	0.00398	0.002096	0.002028	0.0009095	0.001575	0.02952
g__Methylophilus	0	0	0.005688	0.002921	0	0	0	0	0	0	0.01829	0.02976	0.0009095	0.001575	0.0201
g__Buchnera	0	0	0	0	0	0	0	0	0	0	0	0	0.02456	0.035	0.03895
g__Aneurinibacillus	0.004995	0.003326	0.00369	0.0008416	0.004508	0.00245	0.002603	0.0004515	0.0007396	0.001281	0.0006748	0.001169	0.004213	0.001356	0.04739
g__norank_f__Paenibacillaceae	0.0004047	0.0008093	0.01283	0.0123	0.003289	0.0004548	0.0009574	0.001658	0.00157	0.002719	0.0006748	0.001169	0.001652	0.001447	0.04789
g__Vulcaniibacterium	0	0	0.01294	0.01684	0.001854	0.003211	0.006432	0.006878	0	0	0	0	0	0	0.009718
g__Methylocella	0.007208	0.004237	0.004084	0.004721	0.006721	0.006082	0	0	0	0	0.0007352	0.001273	0.001508	0.002612	0.03137
g__Tundrisphaera	0	0	0.002297	0.003979	0.0009268	0.001605	0	0	0.0007396	0.001281	0.002892	0.00132	0.01326	0.007708	0.02969
g__Methylobacterium-Methylorubrum	0	0	0.006986	0.002982	0	0	0.004524	0.006122	0.001622	0.001407	0.002157	0.0001157	0.001652	0.001447	0.04527
g__Lacibacter	0	0	0	0	0	0	0	0	0.005614	0.00398	0.008758	0.004079	0.002549	0.002705	0.005934
g__Anaerobacterium	0.002863	0.003382	0	0	0.004216	0.00117	0	0	0.006398	0.003164	0.001421	0.001236	0.001652	0.001447	0.04388
g__Turicibacter	0.008427	0.005722	0	0	0.0009268	0.001605	0.0009514	0.001648	0.0008374	0.00145	0	0	0.003638	0.006301	0.04802
g__Aquabacterium	0	0	0	0	0.0009268	0.001605	0.005733	0.005745	0	0	0.007205	0.001438	0.0008977	0.001555	0.02996
g__unclassified_f__Polyangiaceae	0.001635	0.001357	0.00369	0.0008416	0.006579	0.0009095	0.0009574	0.001658	0	0	0.00147	0.002547	0	0	0.01641
g__Actinoallomurus	0	0	0	0	0.005652	0.002497	0	0	0.0008374	0.00145	0.0006748	0.001169	0.007109	0.008024	0.008496
g__unclassified_f__Vicinamibacteraceae	0.006938	0.003425	0	0	0.0009268	0.001605	0	0	0.001479	0.002562	0.0007465	0.001293	0.002561	0.0002597	0.04258
g__norank_f__01D2Z36	0	0	0	0	0.001144	0.001981	0	0	0.004626	0.002074	0.001421	0.001236	0.004368	0.001825	0.01061
g__Tunicatimonas	0	0	0.004233	0.004677	0	0	0.006157	0.002229	0	0	0	0	0	0	0.009237
g__Auraticoccus	0	0	0	0	0	0	0.00356	0.001931	0	0	0	0	0.006786	0.001399	0.002128
g__Verrucomicrobium	0	0	0	0	0.0009268	0.001605	0	0	0.003049	0.002644	0.005855	0.00348	0	0	0.0201
g__Methylopila	0	0	0	0	0	0	0	0	0.002264	0.00222	0.005591	0.004072	0.001652	0.001447	0.02223
g__norank_f__norank_o__Babeliales	0.0003299	0.0006598	0.001998	0.003461	0	0	0.003554	0.001907	0.0008374	0.00145	0	0	0.002561	0.0002597	0.04842
g__unclassified_f__Enterobacteriaceae	0	0	0	0	0	0	0	0	0.008181	0.01219	0	0	0	0	0.03895
g__norank_f__norank_o__AKIW659	0.0007346	0.000857	0	0	0	0	0.003296	0.0007503	0.001524	0.001322	0.00141	0.001224	0.0009095	0.001575	0.047
g__unclassified_p__Firmicutes	0	0	0.003296	0.003456	0	0	0.003296	0.0007503	0	0	0	0	0.000754	0.001306	0.02122
g__Rhodobacter	0	0	0	0	0.002362	0.002049	0	0	0	0	0.004396	0.003952	0	0	0.01037
g__Lactococcus	0	0	0.00369	0.0008416	0.002287	0.003962	0.0006938	0.001202	0	0	0	0	0	0	0.03467
g__Advenella	0.001299	0.001588	0	0	0	0	0	0	0.004626	0.002074	0.0007352	0.001273	0	0	0.0247
g__unclassified_o__Micavibrionales	0.0004896	0.0009793	0	0	0.0009268	0.001605	0.004254	0.001447	0.0007848	0.001359	0	0	0	0	0.03328
g__Chlorogloeopsis_PCC-7518	0	0	0.005688	0.002921	0	0	0.0006938	0.001202	0	0	0	0	0	0	0.006904
g__unclassified_f__Sporichthyaceae	0.002781	0.001336	0.001998	0.003461	0	0	0.0009514	0.001648	0	0	0	0	0	0	0.04135
g__norank_f__norank_o__Lineage_IV	0	0	0.00369	0.0008416	0.0009268	0.001605	0.0009514	0.001648	0	0	0	0	0	0	0.01604
g__Acetobacter	0	0	0	0	0.00536	0.001613	0	0	0	0	0	0	0	0	0.001938
g__ZOR0006	0	0	0	0	0	0	0	0	0.0007848	0.001359	0	0	0.004368	0.001825	0.009633
g__norank_f__Sneathiellaceae	0	0	0	0	0	0	0.004775	0.004384	0	0	0	0	0	0	0.03895
g__norank_f__norank_o__EV818SWSAP88	0	0	0.0009991	0.00173	0	0	0	0	0	0	0.002831	0.001055	0.000754	0.001306	0.04549
g__Myceligenerans	0.004513	0.00473	0	0	0	0	0	0	0	0	0	0	0	0	0.02165
g__Citrifermentans	0.003585	0.004341	0	0	0	0	0	0	0	0	0	0	0	0	0.02165
g__Mycoplasma	0	0	0	0	0.003214	0.003452	0	0	0	0	0	0	0	0	0.03895
g__Marinilutecoccus	0	0	0	0	0	0	0	0	0.003101	0.00116	0	0	0	0	0.001938
g__Bacteroides	0	0	0	0	0.002997	0.002806	0	0	0	0	0	0	0	0	0.03895
g__Clostridium_sensu_stricto_5	0	0	0	0	0	0	0.00286	0.002854	0	0	0	0	0	0	0.03895
g__norank_f__norank_o__Elev-16S-1166	0.0004077	0.0008153	0	0	0	0	0	0	0.002362	0.0001467	0	0	0	0	0.008078
g__norank_f__Methylacidiphilaceae	0	0	0	0	0	0	0.002603	0.0004515	0	0	0	0	0	0	0.001938
g__Larkinella	0	0	0	0	0	0	0.002603	0.0004515	0	0	0	0	0	0	0.001938
g__norank_f__norank_o__Candidatus_Moranbacteria	0	0	0	0	0	0	0	0	0	0	0.002217	0.002206	0	0	0.03895
g__norank_f__norank_o__Candidatus_Abawacabacteria	0	0	0	0	0	0	0	0	0	0	0.002168	0.002243	0	0	0.03895
g__Antarcticibacterium	0	0	0.002148	0.001873	0	0	0	0	0	0	0	0	0	0	0.03895
g__Helicobacter	0	0	0	0	0.002071	0.001822	0	0	0	0	0	0	0	0	0.03895
g__norank_f__Vampirovibrionaceae	0	0	0	0	0	0	0.001645	0.001476	0	0	0	0	0	0	0.03895
g__Urania-1B-19_marine_sediment_group	0.001632	0.000261	0	0	0	0	0	0	0	0	0	0	0	0	0.002044
g__Nesterenkonia	0	0	0	0	0	0	0	0	0.001622	0.001407	0	0	0	0	0.03895
g__norank_f__norank_o__Run-SP154	0	0	0	0	0	0	0	0	0	0	0.001482	0.001283	0	0	0.03895
