# Supplementary material for: The effect of alfalfa cultivation on improving physicochemical properties soil microorganisms community structure of grey desert soil
Source: Sci Rep. 2023 Aug 23;13:13747. doi: 10.1038/s41598-023-41005-8 (PMC10447519; doi:10.1038/s41598-023-41005-8)
Supplement: Supplementary file 9 — Supplementary Table S5. [file 41598_2023_41005_MOESM9_ESM.xlsx]

## Sheet: Sheet 1
	Table S5 Fungal communities with significant differences at phylum level among different groups.
Name	CK-Mean(%)	CK-Sd(%)	WL712-Mean(%)	WL712-Sd(%)	WL525HQ-Mean(%)	WL525HQ-Sd(%)	Victoria-Mean(%)	Victoria-Sd(%)	Knight2-Mean(%)	Knight2-Sd(%)	Kangsai-Mean(%)	Kangsai-Sd(%)	Aohan-Mean(%)	Aohan-Sd(%)	Pvalue
p__Basidiomycota	1.609	0.5715	2.336	0.4282	4.892	1.623	9.45	10.34	3.397	0.3584	22.97	31.64	8.69	3.67	0.03164
p__Chytridiomycota	0.559	0.6203	0.7916	0.609	0.2574	0.1392	0.5596	0.1708	0.1373	0.0224	0.2332	0.1562	0.07721	0.03046	0.04793
p__Glomeromycota	0.000276	0.0006171	0.03236	0.0136	0.02988	0.007857	0.2471	0.2543	0.07414	0.01237	0.03954	0.02441	0.02134	0.01526	0.005572
p__Rozellomycota	0.006503	0.007114	0.04507	0.02328	0.0212	0.01813	0.2599	0.3867	0.00151	0.001397	0.03481	0.02647	0.02793	0.01067	0.02353
p__Calcarisporiellomycota	0.03476	0.0235	0.0009752	0.001689	0.003677	0.0007977	0.02351	0.02011	0.01313	0.01976	0	0	0.001341	0.002322	0.0164
