# Supplementary material for: The effect of alfalfa cultivation on improving physicochemical properties soil microorganisms community structure of grey desert soil
Source: Sci Rep. 2023 Aug 23;13:13747. doi: 10.1038/s41598-023-41005-8 (PMC10447519; doi:10.1038/s41598-023-41005-8)
Supplement: Supplementary file 10 — Supplementary Table S6. [file 41598_2023_41005_MOESM10_ESM.xlsx]

## Sheet: Sheet1
	Table S6 Fungal communities with significant differences at genus level among different groups.
Name	CK-Mean(%)	CK-Sd(%)	WL712-Mean(%)	WL712-Sd(%)	WL525HQ-Mean(%)	WL525HQ-Sd(%)	Victoria-Mean(%)	Victoria-Sd(%)	Knight2-Mean(%)	Knight2-Sd(%)	Kangsai-Mean(%)	Kangsai-Sd(%)	Aohan-Mean(%)	Aohan-Sd(%)	Pvalue
g__Fusarium	1.531	0.7117	20.34	1.454	8.688	5.146	8.403	1.348	4.373	2.496	5.56	2.022	13.6	2.893	0.003772
g__Cladosporium	1.367	1.444	8.716	1.735	7.309	2.91	7.618	3.158	6.996	2.482	10.51	4.867	13.94	1.631	0.01447
g__Paracylindrocarpon	28.62	6.161	10.21	2.479	3.964	0.7222	1.284	1.012	4.665	0.9247	3.382	1.328	1.069	0.8256	0.002594
g__Cephalotrichum	9.929	2.945	2.636	1.644	6.289	1.798	10.31	4.788	3.445	0.5244	3.365	2.179	1.166	0.3959	0.006799
g__Lectera	0.03408	0.03895	5.546	0.9968	0.7283	0.6649	9.094	2.798	0.08596	0.03168	2.014	2.381	7.653	8.752	0.003266
g__unclassified_p__Ascomycota	9.019	2.044	1.338	0.3723	5.095	1.154	3.192	3.079	2.592	0.3258	2.088	1.326	1.521	1.136	0.0175
g__Gibberella	0.706	0.3596	6.115	1.174	7.923	4.628	0.7823	0.7484	1.982	0.4095	2.479	0.238	4.522	2.68	0.006674
g__Paramyrothecium	0.003142	0.00342	2.963	1.29	0.6538	0.1618	4.223	2.552	7.194	10.14	1.181	0.4516	8.034	6.161	0.00774
g__unclassified_f__Ceratobasidiaceae	0.0009796	0.00219	0.02447	0.0247	0.01054	0.009352	0.06803	0.08568	0.006093	0.007033	19.68	33.95	0.0004694	0.0008131	0.01767
g__Alternaria	0.1991	0.1005	2.972	3.418	3.706	1.305	2.526	1.443	0.826	0.6126	4.465	2.062	2.942	2.164	0.02192
g__Gibellulopsis	0.8227	0.334	6.749	1.851	2.318	0.3621	1.336	1.048	2.541	0.5139	1.972	0.8871	1.628	0.4739	0.01336
g__Vishniacozyma	0.6211	0.38	1.271	0.2173	1.7	0.3928	5.666	8.349	1.514	0.5906	0.3548	0.237	6.143	4.772	0.02503
g__Talaromyces	0.8447	0.3604	0.5231	0.4051	1.301	0.2597	0.9745	0.4423	6.068	1.978	4.546	2.386	0.8554	0.498	0.01391
g__Pseudombrophila	6.479	2.794	1.105	0.41	1.754	0.381	0.3578	0.2423	0.8898	0.3265	0.76	0.1708	0.5575	0.5012	0.005023
g__Chaetopyrena	0.02589	0.01407	0.6222	0.3563	4.608	6.9	1.876	1.311	0.01108	0.004429	0.2947	0.03074	4.224	5.084	0.004959
g__Chordomyces	0.01628	0.0181	0.5776	0.2739	0.147	0.06686	0.03086	0.01643	8.451	1.065	1.162	0.6244	0.8148	1.081	0.002965
g__Neonectria	2.23	1.299	0.4892	0.1413	2.706	2.017	0.6019	0.5022	3.796	1.305	0.9208	0.3107	0.261	0.1842	0.006752
g__unclassified_o__Glomerellales	0.01684	0.02641	1.023	0.3486	0.2593	0.2293	0.4495	0.519	7.221	2.914	0.5609	0.3165	1.278	0.7229	0.005658
g__unclassified_c__Sordariomycetes	0.1944	0.1454	0.2874	0.06039	1.939	2.153	0.6731	0.9178	3.089	1.058	3.202	2.446	0.5023	0.4231	0.03527
g__Chrysosporium	0.3108	0.1704	0.7246	0.3087	1.09	0.9941	2.172	0.8227	1.214	0.1775	0.8441	0.6778	0.4853	0.3273	0.04299
g__Phoma	0.131	0.08663	0.1997	0.07427	1.156	0.4546	3.806	0.6563	0.1123	0.06206	0.2282	0.1458	1.084	1.283	0.009876
g__Acremonium	0.2526	0.1549	0.2462	0.1147	0.3537	0.07915	0.2791	0.1102	1.098	0.1049	1.144	0.2803	2.307	2.095	0.01175
g__Beauveria	0.01397	0.01336	0.1651	0.1115	0.00505	0.004209	0.03481	0.02749	4.346	0.603	0.1779	0.09226	0.6538	0.4536	0.004217
g__Preussia	0.6795	0.5602	0.2215	0.1588	1.879	0.5633	0.2971	0.06217	0.7691	0.5752	0.2283	0.2297	0.1323	0.02224	0.02624
g__Paraphoma	0.0005519	0.001234	0.6322	0.9104	0.005545	0.009604	0.3257	0.4191	0.08541	0.09851	0.446	0.3716	2.347	1.086	0.006879
g__unclassified_f__Microascaceae	1.061	0.3467	0.1692	0.08419	0.9861	1.045	0.1731	0.1612	0.458	0.1256	0.6901	0.5247	0.21	0.1252	0.03588
g__unclassified_o__Helotiales	1.333	0.3584	0.15	0.1948	0.6643	0.1574	0.009233	0.01365	0.4966	0.1353	0.6442	0.5137	0.02149	0.02209	0.004134
g__Nectriella	0	0	2.606	4.438	0	0	0.02782	0.02531	0	0	0.4334	0.2316	0.1366	0.09652	0.002591
g__Schizothecium	0.5275	0.1158	0.1451	0.05577	0.9721	0.06409	0.3321	0.2439	0.5402	0.1157	0.2818	0.1715	0.2327	0.2185	0.01972
g__Pseudogymnoascus	2.5	1.779	0.0645	0.05938	0.05651	0.00976	0.07368	0.04897	0.1716	0.1059	0.07765	0.05082	0.04031	0.004788	0.02584
g__unclassified_o__Sordariales	0.5947	0.2695	0.2139	0.03468	0.6388	0.05783	0.309	0.2548	0.3872	0.06848	0.1309	0.09625	0.1139	0.09579	0.01122
g__Neosetophoma	0.002603	0.00582	0.7482	0.2847	0.01698	0.01323	0.9632	1.3	0.03751	0.02241	0.1301	0.1237	0.3629	0.2396	0.004181
g__unclassified_f__Arthopyreniaceae	0	0	0.01231	0.009513	0	0	0.003717	0.002801	0.0004596	0.0007961	1.696	1.004	0.5224	0.5664	0.001845
g__Stemphylium	0.001041	0.002328	0.9658	0.8637	0.331	0.1375	0.1244	0.1414	0.04871	0.04234	0.2528	0.1318	0.3667	0.1362	0.004783
g__Stephanonectria	0	0	0.0316	0.007231	0.006879	0.004933	0.1824	0.1823	0.8172	0.4581	0.9225	0.1038	0.07554	0.01743	0.001865
g__Podospora	0.002863	0.006402	1.639	0.971	0.05146	0.04146	0.004607	0.004245	0.02153	0.01943	0.07543	0.03678	0.06	0.08408	0.007992
g__Rhizoctonia	0	0	0.04338	0.04461	0.08136	0.1007	0.02919	0.04466	0.308	0.2526	0.03719	0.02004	1.262	1.88	0.007616
g__Fusariella	0	0	0.305	0.1461	0.1566	0.1475	0.1128	0.1223	0.4464	0.5313	0.1072	0.05459	0.5464	0.444	0.02176
g__unclassified_f__Didymellaceae	0.01365	0.01042	0.03352	0.007966	0.1475	0.03405	0.9757	0.5436	0.01272	0.008384	0.1275	0.0397	0.2378	0.2192	0.01116
g__Iodophanus	0.001608	0.001148	0.1738	0.176	0.4732	0.6743	0.3178	0.4316	0.0021	0.00186	0.0204	0.03121	0.0325	0.03271	0.02286
g__Rhizophlyctis	0.127	0.1209	0.5948	0.5629	0.0608	0.04781	0.07693	0.04575	0.03868	0.02186	0.02959	0.01766	0.007825	0.00631	0.02276
g__Naganishia	0.06162	0.02666	0.03861	0.01868	0.09881	0.01014	0.5536	0.2532	0.02178	0.01854	0.01493	0.01231	0.13	0.154	0.01161
g__Trichoderma	0.105	0.02394	0.1791	0.08496	0.07617	0.05462	0.04581	0.03642	0.05742	0.006822	0.2626	0.1873	0.1005	0.02535	0.03723
g__Cutaneotrichosporon	0.01914	0.008853	0.1527	0.097	0.1226	0.09298	0.3663	0.2639	0.01421	0.007516	0.002059	0.002112	0.00803	0.003942	0.003816
g__Ochroconis	0.2988	0.1035	0.1131	0.0865	0.05099	0.01789	0.05431	0.08659	0.06122	0.04679	0.08163	0.05227	0.01882	0.01081	0.02382
g__Leucoagaricus	0.1581	0.1214	0.03797	0.02468	0.1947	0.2405	0.009703	0.0077	0.2376	0.11	0.01147	0.009992	0.001031	0.0009165	0.007392
g__Stilbella	0	0	0.181	0.158	0.02155	0.01948	0.00284	0.001504	0.4002	0.3121	0.009205	0.01182	0.0122	0.009299	0.002912
g__Sarocladium	0.09931	0.1067	0.01598	0.007859	0.006888	0.002354	0.1104	0.04707	0.1514	0.05473	0.09452	0.07057	0.1481	0.06885	0.03841
g__unclassified_c__GS13	0.01677	0.02425	0.03553	0.0257	0.0469	0.03588	0.3879	0.1285	0.01091	0.008493	0.1046	0.1128	0.0004469	0.000774	0.02127
g__Lecanicillium	0.005946	0.004484	0.00534	0.007036	0.02152	0.02891	0	0	0.4144	0.01146	0.04682	0.0205	0.01563	0.02138	0.01053
g__Torula	0	0	0.02147	0.01491	0	0	0.247	0.182	0.04979	0.02599	0.0272	0.01443	0.1307	0.07872	0.003811
g__Volvariella	0.006653	0.007041	0	0	0.01155	0.01882	0.2455	0.4176	0.1555	0.03742	0.01807	0.01749	0	0	0.03209
g__unclassified_p__Rozellomycota	0.006503	0.007114	0.04507	0.02328	0.0212	0.01813	0.2599	0.3867	0.00151	0.001397	0.03481	0.02647	0.02793	0.01067	0.02353
g__unclassified_f__Chaetomiaceae	0.1906	0.197	0.01325	0.008978	0.07289	0.07802	0.01302	0.005005	0.08124	0.07634	0.01564	0.01454	0.006793	0.007441	0.01594
g__unclassified_c__Agaricomycetes	0.1119	0.0515	0.008989	0.003966	0.01749	0.007692	0.04269	0.03651	0.03611	0.0311	0.1204	0.07678	0.02474	0.01612	0.01524
g__unclassified_o__Coniochaetales	0.003594	0.005274	0.03181	0.01396	0.001841	0.0008066	0.1664	0.1965	0	0	0.03802	0.02107	0.1015	0.1235	0.005271
g__Ascochyta	0	0	0.1589	0.2098	0.0335	0.01583	0.03408	0.02121	0.001771	0.003067	0.001305	0.00226	0.05571	0.02944	0.005028
g__Botrytis	0.2363	0.3048	0.01437	0.01334	0.001376	0.001378	0.004228	0.005005	0.002821	0.003755	0.00324	0.003549	0.0009389	0.001626	0.04828
g__unclassified_o__Branch06	0	0	0.005108	0.00478	0.02156	0.02169	0.1648	0.2173	0.007417	0.007589	0.05091	0.0434	0.004204	0.003367	0.02199
g__Saitozyma	0.005205	0.01164	0.03675	0.0424	0	0	0.1642	0.0857	0.002951	0.005112	0	0	0.01217	0.01541	0.01843
g__unclassified_o__Sebacinales	0.06358	0.03952	0.001888	0.00164	0.04511	0.02501	0.004885	0.00846	0.05517	0.03224	0.04202	0.0361	0.007975	0.007056	0.01434
g__Exophiala	0.02073	0.01392	0.007758	0.008751	0.08366	0.03432	0.007382	0.009244	0.03192	0.005087	0.03768	0.04153	0.0299	0.02347	0.04777
g__unclassified_f__Sympoventuriaceae	0.07034	0.02971	0.09992	0.04711	0.008274	4.18e-05	0.0004885	0.000846	0	0	0.008736	0.01222	0.01579	0.01895	0.003521
g__Glomus	0.000276	0.0006171	0.002407	0.001717	0.005955	0.006762	0.143	0.1919	0.02466	0.01499	0.014	0.006934	0.001501	0.0002211	0.004348
g__Hannaella	0	0	0.01145	0.0005474	0.00597	0.005552	0.01471	0.01309	0.004596	0.007961	0.02068	0.01838	0.1291	0.1535	0.04795
g__Arthrographis	0.006159	0.008435	0.0152	0.01689	0.06844	0.05625	0.0009769	0.001692	0.06839	0.01268	0.01595	0.01492	0.0004694	0.0008131	0.0196
g__Curvularia	0.00164	0.002993	0.02498	0.02986	0.1089	0.1636	0.007974	0.002114	0.002361	0.00409	0.001407	0.002436	0.004204	0.003367	0.02481
g__unclassified_f__Glomeraceae	0	0	0.007747	0.006104	0.01289	0.005633	0.0771	0.0549	0.02827	0.01459	0.01206	0.009264	0.01047	0.00894	0.01392
g__Alfaria	0	0	0.01021	0.00949	0	0	0.02467	0.01199	0	0	0.09759	0.08298	0.01346	0.01389	0.002807
g__Sporidiobolus	0	0	0.02226	0.0116	0.01705	0.0181	0.002873	0.002588	0.007364	0.0008061	0.06009	0.1004	0.006197	0.002384	0.04601
g__Rhodotorula	0	0	0.0345	0.007512	0.03169	0.009509	0.01214	0.01753	0.01122	0.01258	0.007657	0.01092	0.009828	0.002492	0.02053
g__Scutellinia	0.00138	0.003085	0.01328	0.006478	0	0	0.07995	0.09077	0.0005903	0.001022	0.00275	0.002384	0.004457	0.002737	0.01188
g__Coprinopsis	0.01575	0.0134	0.01819	0.00765	0	0	0.0004645	0.0008045	0.05931	0.07423	0.002688	0.004655	0.004022	0.006966	0.03986
g__Leptospora	0	0	0.03344	0.01439	0.005516	0.00239	0.02188	0.03538	0.008733	0.01513	0.005299	0.005169	0.02509	0.03197	0.04672
g__Acrocalymma	0.002105	0.003963	0.01803	0.01562	0.0004621	0.0008003	0.03269	0.02712	0.01685	0.01333	0.0155	0.004063	0.00904	0.01021	0.04933
g__Pyxidiophora	0	0	0	0	0	0	0	0	0.03259	0.0231	0	0	0.05792	0.05388	0.001543
g__Brachyphoris	0	0	0.01993	0.01975	0	0	0.0004551	0.0007883	0.005174	0.005547	0.05991	0.05571	0.001787	0.003096	0.04645
g__unclassified_f__Plectosphaerellaceae	0	0	0.0314	0.01314	0.008743	0.003233	0.01807	0.009257	0.0005903	0.001022	0.01411	0.01709	0.004764	0.004436	0.004747
g__Calcarisporiella	0.03476	0.0235	0.0009752	0.001689	0.003677	0.0007977	0.02351	0.02011	0.01313	0.01976	0	0	0.001341	0.002322	0.0164
g__Purpureocillium	0.0002603	0.000582	0.001919	0.0008737	0.03599	0.04699	0.001465	0.002538	0.002587	0.002774	0.01771	0.01543	0.01107	0.01248	0.01214
g__Coniochaeta	0	0	0.00566	0.003653	0.01517	0.01193	0.00807	0.007439	0	0	0.03155	0.0208	0.009063	0.00886	0.008138
g__unclassified_f__Ceratocystidaceae	0.0192	0.01473	0.00387	0.00425	0.00962	0.01187	0.001882	0.002121	0.02519	0.01026	0.002486	0.0004624	0.004502	0.0006634	0.03213
g__unclassified_o__Tremellodendropsidales	0	0	0	0	0	0	0	0	0.004687	0.003173	0.04009	0.05911	0	0	0.001482
g__Rhizophagus	0	0	0.01784	0.006501	0.00736	0.004844	0.003817	0.003112	0.003308	0.0009671	0.002017	0.0006427	0.005947	0.008826	0.01355
g__Apiotrichum	0.03024	0.01927	0.002958	0.005124	0	0	0.002931	0.005076	0	0	0	0	0	0	0.005925
g__Simplicillium	0.002849	0.003905	0.001426	0.001464	0.0009149	0.001585	0	0	0.005423	0.003606	0.02171	0.01862	0.002509	0.002188	0.04704
g__unclassified_f__Dictyosporiaceae	0	0	0.003771	0.002058	0	0	0.001441	0.001466	0.005016	0.005215	0.007518	0.004837	0.01072	0.001955	0.006285
g__Subulicystidium	0	0	0	0	0	0	0	0	0	0	0	0	0.02671	0.03682	0.001277
g__Psathyrella	0.01233	0.009393	0.0009442	0.0008201	0	0	0	0	0	0	0.01151	0.01241	0	0	0.00391
g__Leucocoprinus	0	0	0	0	0.001834	0.001588	0	0	0.008756	0.006462	0.0129	0.01207	0	0	0.01775
g__Pseudoidium	0	0	0	0	0	0	0	0	0.009951	0.003456	0.001996	0.002016	0.0108	0.008108	0.002706
g__unclassified_f__Mortierellaceae	0	0	0.004511	0.007813	0.01564	0.01058	0	0	0	0	0.001344	0.002328	0	0	0.01595
g__unclassified_f__Ophiocordycipitaceae	0.002259	0.003695	0	0	0	0	0	0	0.01882	0.01559	0	0	0	0	0.009309
g__Ramicandelaber	0	0	0	0	0	0	0.002276	0.003941	0.01112	0.01427	0.003584	0.006207	0	0	0.03422
g__Collarina	0	0	0.00237	0.0007796	0.001372	0.002377	0.001393	0.002413	0.0004596	0.0007961	0.0004688	0.0008121	0.009613	0.007112	0.04735
g__Verticillium	0	0	0	0	0.004135	0.007162	0	0	0.01094	0.008068	0	0	0	0	0.009322
g__Sirastachys	0	0	0	0	0	0	0.002442	0.00423	0.01199	0.01028	0	0	0	0	0.006881
g__Myriodontium	0	0	0	0	0	0	0.01332	0.01357	0	0	0	0	0	0	0.001277
g__Phlyctochytrium	0.0007654	0.001156	0.00557	0.004552	0	0	0.004196	0.0041	0	0	0	0	0	0	0.02176
g__unclassified_f__Chionosphaeraceae	0	0	0	0	0	0	0	0	0	0	0.0009377	0.001624	0.006382	0.00469	0.006881
g__Phomatospora	0	0	0	0	0	0	0	0	0.006548	0.005138	0	0	0	0	0.001277
g__Kondoa	0	0	0	0	0	0	0.006437	0.005575	0	0	0	0	0	0	0.03032
g__Candida	0	0	0.003158	0.005469	0.002303	0.001607	0	0	0	0	0	0	0.0004469	0.000774	0.02606
g__Leohumicola	0	0	0	0	0	0	0	0	0	0	0.00581	0.008425	0	0	0.03032
g__Macrophomina	0	0	0.002465	0.00427	0.0023	0.0008038	0.0004885	0.000846	0	0	0	0	0	0	0.03351
g__Holtermanniella	0	0	0	0	0	0	0	0	0.005081	0.007321	0	0	0	0	0.03032
g__Thanatephorus	0	0	0.00237	0.0007796	0	0	0	0	0.001208	0.001132	0	0	0	0	0.004785
g__Dioszegia	0	0	0	0	0.003232	0.004458	0	0	0	0	0	0	0	0	0.03032
g__Badarisama	0	0	0	0	0	0	0	0	0	0	0.003198	0.002829	0	0	0.03032
g__Pterula	0	0	0	0	0	0	0	0	0	0	0	0	0.001031	0.0009165	0.03032
