# Supplementary material for: The effect of alfalfa cultivation on improving physicochemical properties soil microorganisms community structure of grey desert soil
Source: Sci Rep. 2023 Aug 23;13:13747. doi: 10.1038/s41598-023-41005-8 (PMC10447519; doi:10.1038/s41598-023-41005-8)
Supplement: Supplementary file 11 — Supplementary Table S7. [file 41598_2023_41005_MOESM11_ESM.xls]

## Sheet: Table S7
	Table S7 RDA related data table of bacteria
	RDA1	RDA2	R2	P_values
AN	-0.5701	0.8216	0.2835	0.04
TP	-0.5821	-0.8131	0.164	0.172
AP	-0.6273	-0.7788	0.0216	0.809
TK	-0.931	0.365	0.1722	0.165
AK	0.9562	0.2928	0.0594	0.548
FW	0.9995	0.032	0.6812	0.001
Note: P less than 0.05 indicates significant correlation.
