# Supplementary material for: The effect of alfalfa cultivation on improving physicochemical properties soil microorganisms community structure of grey desert soil
Source: Sci Rep. 2023 Aug 23;13:13747. doi: 10.1038/s41598-023-41005-8 (PMC10447519; doi:10.1038/s41598-023-41005-8)
Supplement: Supplementary file 12 — Supplementary Table S8. [file 41598_2023_41005_MOESM12_ESM.xls]

## Sheet: Table S8
	Table S8 RDA related data table of fungi
	RDA1	RDA2	R2	P_values
AN	-0.0769	-0.997	0.0252	0.793
TP	-0.9009	0.4339	0.6111	0.001
AP	-0.8953	0.4456	0.3354	0.022
TK	-0.7795	0.6264	0.8784	0.001
AK	0.1002	0.995	0.5524	0.002
FW	1	0.0076	0.8735	0.001
Note: P less than 0.05 indicates significant correlation.
