# Supplementary material for: The effect of alfalfa cultivation on improving physicochemical properties soil microorganisms community structure of grey desert soil
Source: Sci Rep. 2023 Aug 23;13:13747. doi: 10.1038/s41598-023-41005-8 (PMC10447519; doi:10.1038/s41598-023-41005-8)
Supplement: Supplementary file 13 — Supplementary Table S9. [file 41598_2023_41005_MOESM13_ESM.xls]

## Sheet: Table S9
	Table S9 Correlation data between bacterial phylum and environmental factors
	AN	TP	AP	TK	AK	FW
p__Actinobacteriota	0.28396	0.15269	-0.09474	0.31104	-0.1734	-0.72159
p__Proteobacteria	0.41645	0.04787	-0.1722	0.24181	-0.27968	-0.72064
p__Chloroflexi	0.38441	-0.04977	-0.17032	0.11761	-0.28307	-0.5891
p__Acidobacteriota	0.28678	0.23382	0.08647	0.31755	-0.25922	-0.76606
p__Gemmatimonadota	0.25506	0.18824	0.15796	0.34218	-0.34935	-0.7735
p__Firmicutes	0.13317	0.3695	0.23048	0.66995	0.06599	-0.80394
p__Bacteroidota	0.27871	0.15831	-0.08317	0.12487	-0.23645	-0.4799
p__Myxococcota	0.48609	0.08815	0.00601	0.21774	-0.47936	-0.71283
p__Methylomirabilota	0.53061	-0.11041	-0.17452	0.16724	-0.34556	-0.63909
p__Planctomycetota	0.43332	-0.15383	-0.14082	-0.12733	-0.36512	-0.32398
	P value of correlation between bacterial phylum and environmental factors
	AN	TP	AP	TK	AK	FW
p__Actinobacteriota	0.20031	0.49753	0.67493	0.15883	0.44029	0.00015
p__Proteobacteria	0.05386	0.83246	0.44351	0.27829	0.20746	0.00015
p__Chloroflexi	0.07733	0.82591	0.44857	0.6022	0.20178	0.00392
p__Acidobacteriota	0.19568	0.29497	0.70201	0.14984	0.24405	3e-05
p__Gemmatimonadota	0.25197	0.40151	0.48263	0.11905	0.11102	2e-05
p__Firmicutes	0.55466	0.09056	0.30211	0.00065	0.77046	1e-05
p__Bacteroidota	0.20911	0.48165	0.71291	0.5798	0.2894	0.02381
p__Myxococcota	0.02181	0.69648	0.97882	0.33035	0.02399	0.0002
p__Methylomirabilota	0.01107	0.62474	0.43728	0.45693	0.11522	0.00137
p__Planctomycetota	0.04395	0.4943	0.53192	0.57229	0.09475	0.14131
	Note: P less than 0.05 indicates significant correlation.
