# Supplementary material for: The effect of alfalfa cultivation on improving physicochemical properties soil microorganisms community structure of grey desert soil
Source: Sci Rep. 2023 Aug 23;13:13747. doi: 10.1038/s41598-023-41005-8 (PMC10447519; doi:10.1038/s41598-023-41005-8)
Supplement: Supplementary file 14 — Supplementary Table S10. [file 41598_2023_41005_MOESM14_ESM.xls]

## Sheet: Table S10
	Table S10 Correlation data between fungal phylum and environmental factors
	AN	TP	AP	TK	AK	FW
p__Ascomycota	-0.3546	0.47538	0.37439	0.49085	0.29641	-0.28982
p__Mortierellomycota	-0.07353	0.41541	0.35602	0.28699	-0.18043	-0.57335
p__Basidiomycota	0.49255	-0.37562	-0.29132	-0.41717	-0.36693	0.27993
p__unclassified_k__Fungi	0.3893	-0.31654	-0.34251	-0.25717	-0.24045	0.0171
p__Chytridiomycota	-0.12902	0.35076	0.51216	0.44581	0.16407	-0.21247
p__Olpidiomycota	0.45872	-0.24687	-0.21105	-0.29855	-0.37446	0.20379
p__Blastocladiomycota	-0.191	0.45906	0.49754	0.25307	-0.04686	-0.3353
p__Glomeromycota	0.00148	-0.36868	-0.01622	-0.37564	-0.25415	0.20409
p__Rozellomycota	0.03949	-0.24801	0.03929	-0.24365	-0.18977	0.12735
p__Calcarisporiellomycota	-0.05259	0.26628	0.25689	0.34773	-0.12952	-0.66351
	P value of correlation between fungal phylum and environmental factors
	AN	TP	AP	TK	AK	FW
p__Ascomycota	0.09687	0.02188	0.0784	0.0174	0.16965	0.17978
p__Mortierellomycota	0.73883	0.0487	0.09545	0.18427	0.41002	0.00424
p__Basidiomycota	0.01695	0.07735	0.17744	0.04765	0.08502	0.19578
p__unclassified_k__Fungi	0.06634	0.14114	0.10963	0.23617	0.2691	0.93827
p__Chytridiomycota	0.55739	0.1008	0.01247	0.033	0.45443	0.3304
p__Olpidiomycota	0.02769	0.25613	0.33371	0.16644	0.07834	0.35099
p__Blastocladiomycota	0.38265	0.02756	0.01571	0.24399	0.83185	0.1178
p__Glomeromycota	0.99464	0.08344	0.94144	0.07733	0.2419	0.35026
p__Rozellomycota	0.85802	0.25386	0.85874	0.26257	0.38579	0.56255
p__Calcarisporiellomycota	0.81164	0.21939	0.2367	0.10398	0.55585	0.00056
	Note: P less than 0.05 indicates significant correlation.
