# Supplementary material for: The effect of alfalfa cultivation on improving physicochemical properties soil microorganisms community structure of grey desert soil
Source: Sci Rep. 2023 Aug 23;13:13747. doi: 10.1038/s41598-023-41005-8 (PMC10447519; doi:10.1038/s41598-023-41005-8)
Supplement: Supplementary file 15 — Supplementary Table S11. [file 41598_2023_41005_MOESM15_ESM.xls]

## Sheet: Table S11
Species name	group	Mean	LDA_value	p-value
p__Myxococcota.c__Myxococcia.o__Myxococcales	WL525HQ	4.03116	3.54253	0.0440834
p__Entotheonellaeota	CK	3.99171	3.52963	0.0390754
p__Bacteroidota.c__Bacteroidia.o__Chitinophagales	Knight2	4.13244	3.57247	0.0259442
p__Methylomirabilota	Victoria	4.29025	3.66719	0.0276285
p__Actinobacteriota.c__Thermoleophilia.o__Gaiellales.f__Gaiellaceae	Victoria	4.33341	3.77181	0.0199667
p__Firmicutes.c__Bacilli.o__Bacillales.f__Bacillaceae.g__Bacillus	WL712	4.5176	4.08709	0.0166282
p__Actinobacteriota.c__Actinobacteria.o__Micromonosporales	Kangsai	4.23716	3.68908	0.0464522
p__Proteobacteria.c__Alphaproteobacteria.o__Rhizobiales	Aohan	4.79554	4.16198	0.0325449
p__Firmicutes.c__Bacilli.o__Bacillales.f__Bacillaceae	WL712	4.5372	4.08209	0.0179897
p__Myxococcota.c__Polyangia	Kangsai	4.12973	3.54643	0.0160649
p__Proteobacteria.c__Alphaproteobacteria.o__Rhizobiales.f__Rhizobiaceae.g__Allorhizobium-Neorhizobium-Pararhizobium-Rhizobium	Aohan	3.97599	3.55963	0.0107251
p__Proteobacteria.c__Gammaproteobacteria	Kangsai	4.84057	4.23403	0.0202567
p__Entotheonellaeota.c__Entotheonellia.o__Entotheonellales.f__Entotheonellaceae	CK	3.99171	3.50175	0.0390754
p__Proteobacteria.c__Gammaproteobacteria.o__Burkholderiales.f__Nitrosomonadaceae.g__MND1	Victoria	4.13691	3.51958	0.0305772
p__Actinobacteriota.c__Actinobacteria	WL525HQ	5.28871	4.73837	0.00636694
p__Proteobacteria.c__Alphaproteobacteria.o__Rhizobiales.f__Rhizobiaceae	Aohan	4.25015	3.76074	0.0157357
p__Methylomirabilota.c__Methylomirabilia	Victoria	4.29025	3.67716	0.0276285
p__Entotheonellaeota.c__Entotheonellia	CK	3.99171	3.53912	0.0390754
p__Myxococcota.c__Myxococcia	WL525HQ	4.03116	3.52933	0.0440834
p__Methylomirabilota.c__Methylomirabilia.o__Rokubacteriales.f__norank_o__Rokubacteriales.g__norank_f__norank_o__Rokubacteriales	Victoria	4.27548	3.70522	0.0266737
p__Chloroflexi.c__Dehalococcoidia	Kangsai	4.20012	3.57683	0.0274842
p__Actinobacteriota.c__Acidimicrobiia.o__Microtrichales	Aohan	4.34233	3.75063	0.00811191
p__Actinobacteriota.c__Thermoleophilia.o__Gaiellales.f__norank_o__Gaiellales.g__norank_f__norank_o__Gaiellales	WL712	4.41047	3.85607	0.0480622
p__Proteobacteria.c__Alphaproteobacteria.o__Rhizobiales.f__Beijerinckiaceae.g__Microvirga	WL525HQ	4.14238	3.69038	0.0228122
p__Methylomirabilota.c__Methylomirabilia.o__Rokubacteriales.f__norank_o__Rokubacteriales	Victoria	4.27548	3.70987	0.0266737
p__Actinobacteriota.c__Actinobacteria.o__Micrococcales.f__Micrococcaceae	WL525HQ	4.95664	4.5347	0.0237065
p__Chloroflexi.c__Dehalococcoidia.o__S085.f__norank_o__S085.g__norank_f__norank_o__S085	Kangsai	4.16035	3.58595	0.0195316
p__Proteobacteria.c__Alphaproteobacteria.o__Sphingomonadales.f__Sphingomonadaceae.g__Sphingomonas	WL712	4.41211	3.86193	0.0154367
p__Actinobacteriota.c__Acidimicrobiia.o__Microtrichales.f__Ilumatobacteraceae	Aohan	4.08603	3.52699	0.0110642
p__Actinobacteriota.c__Actinobacteria.o__Micromonosporales.f__Micromonosporaceae	Kangsai	4.23716	3.7309	0.0464522
p__Firmicutes.c__Bacilli	WL712	4.6542	4.19293	0.0288299
p__Proteobacteria.c__Alphaproteobacteria.o__Azospirillales.f__Azospirillaceae.g__Skermanella	WL525HQ	4.34391	3.8594	0.0225213
p__Actinobacteriota.c__Thermoleophilia.o__Gaiellales	Victoria	4.67843	4.1466	0.0172895
p__Actinobacteriota.c__Actinobacteria.o__Micrococcales	WL525HQ	5.00073	4.55703	0.0181136
p__Actinobacteriota.c__Actinobacteria.o__Frankiales	WL525HQ	4.21932	3.68185	0.0492236
p__Methylomirabilota.c__Methylomirabilia.o__Rokubacteriales	Victoria	4.29025	3.73604	0.0276285
p__Proteobacteria.c__Alphaproteobacteria.o__Azospirillales.f__Azospirillaceae	WL525HQ	4.37281	3.87951	0.0225213
p__Bacteroidota.c__Bacteroidia.o__Cytophagales.f__Hymenobacteraceae	CK	4.08841	3.74285	0.00493689
p__Actinobacteriota.c__Thermoleophilia.o__Gaiellales.f__Gaiellaceae.g__Gaiella	Victoria	4.33341	3.74287	0.0199667
p__Proteobacteria.c__Alphaproteobacteria.o__Rhizobiales.f__Beijerinckiaceae	WL525HQ	4.19369	3.68134	0.0206288
p__Chloroflexi.c__Dehalococcoidia.o__S085.f__norank_o__S085	Kangsai	4.16035	3.52713	0.0195316
p__Actinobacteriota.c__Thermoleophilia.o__Gaiellales.f__norank_o__Gaiellales	WL712	4.41047	3.84835	0.0480622
p__Actinobacteriota.c__Actinobacteria.o__Micrococcales.f__Micrococcaceae.g__Arthrobacter	WL525HQ	4.95664	4.5018	0.0237065
p__Bacteroidota.c__Bacteroidia.o__Chitinophagales.f__Chitinophagaceae	WL525HQ	4.0889	3.55866	0.0276491
p__Firmicutes.c__Bacilli.o__Bacillales	WL712	4.5747	4.16661	0.0288299
p__Chloroflexi.c__Dehalococcoidia.o__S085	Kangsai	4.16035	3.56437	0.0195316
p__Actinobacteriota.c__Acidimicrobiia.o__Microtrichales.f__Ilumatobacteraceae.g__norank_f__Ilumatobacteraceae	Aohan	4.02834	3.51704	0.0109955
p__Firmicutes	WL712	4.6803	4.19019	0.0260416
