# Supplementary material for: The effect of alfalfa cultivation on improving physicochemical properties soil microorganisms community structure of grey desert soil
Source: Sci Rep. 2023 Aug 23;13:13747. doi: 10.1038/s41598-023-41005-8 (PMC10447519; doi:10.1038/s41598-023-41005-8)
Supplement: Supplementary file 16 — Supplementary Table S12. [file 41598_2023_41005_MOESM16_ESM.xls]

## Sheet: Table S12
Species name	group	Mean	LDA_value	Pvalue
p__Ascomycota.c__Pezizomycetes.o__Pezizales	CK	4.87494	4.52082	0.00746737
p__Ascomycota.c__Eurotiomycetes.o__Onygenales.f__Onygenales_fam_Incertae_sedis	Victoria	4.33858	3.97527	0.0429899
p__Ascomycota.c__Sordariomycetes.o__Hypocreales.f__Stachybotryaceae	Aohan	4.91191	4.55376	0.0309585
p__Ascomycota.c__Sordariomycetes.o__Glomerellales.f__unclassified_o__Glomerellales.g__unclassified_o__Glomerellales	Knight2	4.85858	4.52822	0.00565756
p__Ascomycota.c__Dothideomycetes.o__Pleosporales.f__Pleosporaceae.g__Stemphylium	WL712	3.98488	3.74657	0.00478311
p__Ascomycota.c__Sordariomycetes.o__Hypocreales.f__Ophiocordycipitaceae.g__Purpureocillium	WL525HQ	2.55617	3.69847	0.0121444
p__Ascomycota.c__Eurotiomycetes.o__Eurotiales.f__Trichocomaceae.g__Talaromyces	Knight2	4.78307	4.43737	0.0139104
p__Ascomycota.c__Sordariomycetes.o__Hypocreales.f__Bionectriaceae	CK	5.45791	5.11951	0.00256342
p__Ascomycota.c__Dothideomycetes.o__Pleosporales.f__Didymellaceae.g__Chaetopyrena	WL525HQ	4.66355	4.35957	0.00495874
p__Ascomycota.c__Sordariomycetes.o__Hypocreales.f__Cordycipitaceae.g__Lecanicillium	Knight2	3.61743	3.61372	0.0105331
p__Ascomycota.c__Sordariomycetes.o__Hypocreales.f__Clavicipitaceae.g__Collarina	Aohan	1.98284	4.08851	0.0473459
p__Ascomycota.c__Sordariomycetes.o__Glomerellales.f__unclassified_o__Glomerellales	Knight2	4.85858	4.51111	0.00565756
p__Ascomycota.c__Sordariomycetes.o__Sordariales.f__Lasiosphaeriaceae	WL712	4.25303	3.8453	0.0331909
p__Ascomycota.c__Sordariomycetes.o__Microascales.f__Microascaceae.g__unclassified_f__Microascaceae	CK	4.02589	3.6572	0.035884
p__Ascomycota.c__Sordariomycetes.o__Microascales	CK	5.07135	4.69615	0.0142445
p__Ascomycota.c__unclassified_p__Ascomycota.o__unclassified_p__Ascomycota	CK	4.95514	4.56066	0.0175004
p__Ascomycota.c__Dothideomycetes.o__Pleosporales.f__Phaeosphaeriaceae.g__Paraphoma	Aohan	4.37048	4.05907	0.006879
p__Ascomycota.c__Dothideomycetes.o__Pleosporales.f__Sporormiaceae	WL525HQ	4.30344	3.8975	0.0204834
p__Ascomycota.c__Dothideomycetes.o__Pleosporales.f__Pleosporaceae	Kangsai	4.67562	4.32669	0.0197885
p__Ascomycota.c__Dothideomycetes.o__Pleosporales	Aohan	5.10752	4.72164	0.0299289
p__Ascomycota.c__Sordariomycetes.o__Glomerellales.f__Plectosphaerellaceae	WL712	5.11151	4.78457	0.00526338
p__Ascomycota.c__Sordariomycetes.o__Glomerellales	Knight2	5.26297	4.87266	0.00406684
p__Ascomycota.c__Leotiomycetes.o__Helotiales.f__unclassified_o__Helotiales	CK	4.12497	3.80765	0.00413436
p__Ascomycota.c__Pezizomycetes	CK	4.87494	4.52141	0.00746737
p__Ascomycota.c__Dothideomycetes.o__Pleosporales.f__Sporormiaceae.g__Preussia	WL525HQ	4.27385	3.84895	0.0262415
p__Glomeromycota.c__Glomeromycetes.o__Glomerales.f__Glomeraceae.g__Rhizophagus	WL712	2.25131	3.81128	0.0135503
p__Ascomycota.c__Dothideomycetes.o__Pleosporales.f__Phaeosphaeriaceae.g__Neosetophoma	Victoria	3.98372	3.65026	0.00418145
p__Basidiomycota	Kangsai	5.36124	4.90795	0.0316404
p__Basidiomycota.c__Tremellomycetes.o__Tremellales	Aohan	4.79858	4.45453	0.0198106
p__Ascomycota.c__Dothideomycetes.o__Pleosporales.f__Pleosporaceae.g__Alternaria	Kangsai	4.64982	4.28901	0.0219192
p__Basidiomycota.c__Tremellomycetes.o__Tremellales.f__Bulleribasidiaceae.g__Vishniacozyma	Aohan	4.78841	4.43913	0.0250285
p__Ascomycota.c__Sordariomycetes.o__Hypocreales.f__Hypocreales_fam_Incertae_sedis.g__Acremonium	Aohan	4.36297	4.01761	0.0117473
p__Ascomycota.c__Sordariomycetes.o__Hypocreales.f__Nectriaceae	WL712	5.4677	4.98898	0.0159438
p__Ascomycota.c__Sordariomycetes.o__Glomerellales.f__Plectosphaerellaceae.g__Lectera	Victoria	4.95878	4.63123	0.00326552
p__Ascomycota.c__Eurotiomycetes.o__Eurotiales	Knight2	4.98606	4.58568	0.0464229
p__Ascomycota.c__Dothideomycetes.o__Capnodiales.f__Cladosporiaceae.g__Cladosporium	Aohan	5.14412	4.79762	0.0144715
p__Ascomycota.c__Sordariomycetes.o__Hypocreales.f__Hypocreales_fam_Incertae_sedis	Aohan	4.47999	4.12347	0.00641586
p__Basidiomycota.c__Agaricomycetes.o__Agaricales.f__Psathyrellaceae.g__Coprinopsis	Knight2	2.77316	3.52464	0.0398626
p__Basidiomycota.c__Agaricomycetes.o__Cantharellales	Kangsai	5.29493	4.93712	0.0157179
p__Ascomycota.c__Dothideomycetes.o__Pleosporales.f__Didymellaceae.g__unclassified_f__Didymellaceae	Victoria	3.98934	3.66127	0.0111603
p__Ascomycota.c__Sordariomycetes.o__Hypocreales.f__Cordycipitaceae	Knight2	4.67816	4.32469	0.00609603
p__Ascomycota.c__Pezizomycetes.o__Pezizales.f__Pyronemataceae.g__Scutellinia	Victoria	2.9028	3.75419	0.0118778
p__Ascomycota.c__Sordariomycetes.o__Sordariales.f__Lasiosphaeriaceae.g__Schizothecium	WL525HQ	3.9877	3.61184	0.0197225
p__Ascomycota.c__Pezizomycetes.o__Pezizales.f__Pyronemataceae.g__Pseudombrophila	CK	4.81151	4.46185	0.00502296
p__Ascomycota.c__Dothideomycetes.o__Capnodiales	Aohan	5.14422	4.80534	0.0144715
p__Ascomycota.c__Dothideomycetes.o__Pleosporales.f__Didymellaceae.g__Phoma	Victoria	4.58048	4.2693	0.00987603
p__Ascomycota.c__Sordariomycetes.o__Microascales.f__Microascaceae.g__Cephalotrichum	Victoria	5.0131	4.66621	0.00679906
p__Ascomycota.c__Sordariomycetes.o__Hypocreales	WL712	5.67343	5.14828	0.0147019
p__Ascomycota.c__Sordariomycetes.o__Microascales.f__Microascaceae	CK	5.06962	4.69814	0.0137695
p__Ascomycota.c__unclassified_p__Ascomycota.o__unclassified_p__Ascomycota.f__unclassified_p__Ascomycota	CK	4.95514	4.56601	0.0175004
p__Ascomycota.c__Sordariomycetes	WL712	5.83647	5.22942	0.042578
p__Ascomycota.c__Sordariomycetes.o__Hypocreales.f__Nectriaceae.g__Stephanonectria	Kangsai	3.96496	3.65593	0.00186465
p__Ascomycota.c__Sordariomycetes.o__unclassified_c__Sordariomycetes.f__unclassified_c__Sordariomycetes	Kangsai	4.5054	4.16276	0.0352683
p__Ascomycota.c__Dothideomycetes.o__Pleosporales.f__Phaeosphaeriaceae	Aohan	4.43915	4.15079	0.00373118
p__Ascomycota.c__Leotiomycetes	CK	4.61277	4.30852	0.00484968
p__Ascomycota.c__Sordariomycetes.o__Hypocreales.f__Cordycipitaceae.g__Beauveria	Knight2	4.63811	4.28723	0.00421666
p__Ascomycota.c__Dothideomycetes.o__Pleosporales.f__Didymellaceae	Victoria	4.82555	4.48583	0.00325011
p__Basidiomycota.c__Tremellomycetes	Victoria	4.94513	4.5316	0.0476738
p__Ascomycota.c__Sordariomycetes.o__Glomerellales.f__Plectosphaerellaceae.g__unclassified_f__Plectosphaerellaceae	WL712	2.4969	3.51839	0.004747
p__Ascomycota.c__Sordariomycetes.o__unclassified_c__Sordariomycetes.f__unclassified_c__Sordariomycetes.g__unclassified_c__Sordariomycetes	Kangsai	4.5054	4.13171	0.0352683
p__Ascomycota.c__Sordariomycetes.o__Hypocreales.f__Bionectriaceae.g__Paracylindrocarpon	CK	5.4566	5.12126	0.00259411
p__Ascomycota.c__Eurotiomycetes.o__Eurotiales.f__Trichocomaceae	Knight2	4.78327	4.44148	0.0142445
p__Ascomycota.c__Sordariomycetes.o__Sordariales.f__Lasiosphaeriaceae.g__Podospora	WL712	4.21471	3.90772	0.00799152
p__Ascomycota.c__Leotiomycetes.o__Thelebolales.f__Pseudeurotiaceae.g__Pseudogymnoascus	CK	4.39802	4.10831	0.0258406
p__Basidiomycota.c__Agaricomycetes.o__Cantharellales.f__Ceratobasidiaceae	Kangsai	5.29493	4.8942	0.0157179
p__Chytridiomycota	WL712	3.89852	3.55496	0.0479278
p__Ascomycota.c__Leotiomycetes.o__Helotiales.f__unclassified_o__Helotiales.g__unclassified_o__Helotiales	CK	4.12497	3.80761	0.00413436
p__Ascomycota.c__unclassified_p__Ascomycota	CK	4.95514	4.56346	0.0175004
p__Basidiomycota.c__Tremellomycetes.o__Tremellales.f__Bulleribasidiaceae	Aohan	4.79744	4.46599	0.022041
p__Ascomycota.c__Dothideomycetes	Aohan	5.42951	5.07712	0.0205747
p__Ascomycota.c__Leotiomycetes.o__Thelebolales.f__Pseudeurotiaceae	CK	4.39857	4.10904	0.0294747
p__Ascomycota.c__Leotiomycetes.o__Helotiales	CK	4.20201	3.88256	0.0041198
p__Basidiomycota.c__Agaricomycetes.o__Cantharellales.f__Ceratobasidiaceae.g__Rhizoctonia	Aohan	4.10122	3.82813	0.00761643
p__Ascomycota.c__Sordariomycetes.o__Glomerellales.f__Plectosphaerellaceae.g__Gibellulopsis	WL712	4.82927	4.45944	0.0133551
p__Ascomycota.c__Eurotiomycetes.o__Onygenales.f__Onygenales_fam_Incertae_sedis.g__Chrysosporium	Victoria	4.33685	3.95937	0.0429899
p__Ascomycota.c__Sordariomycetes.o__Hypocreales.f__Stachybotryaceae.g__Paramyrothecium	Aohan	4.90493	4.60737	0.00773983
p__Ascomycota.c__Sordariomycetes.o__Glomerellales.f__Plectosphaerellaceae.g__Chordomyces	Knight2	4.92691	4.57492	0.00296543
p__Ascomycota.c__Sordariomycetes.o__Hypocreales.f__Nectriaceae.g__Gibberella	WL525HQ	4.89886	4.467	0.00667409
p__Ascomycota.c__unclassified_p__Ascomycota.o__unclassified_p__Ascomycota.f__unclassified_p__Ascomycota.g__unclassified_p__Ascomycota	CK	4.95514	4.56358	0.0175004
p__Basidiomycota.c__Agaricomycetes.o__Cantharellales.f__Ceratobasidiaceae.g__unclassified_f__Ceratobasidiaceae	Kangsai	5.29411	4.8964	0.0176655
p__Ascomycota.c__Pezizomycetes.o__Pezizales.f__Pyronemataceae	CK	4.82698	4.47288	0.00699889
p__Ascomycota.c__Leotiomycetes.o__Thelebolales	CK	4.39857	4.1088	0.0347377
p__Ascomycota.c__Dothideomycetes.o__Capnodiales.f__Cladosporiaceae	Aohan	5.14412	4.80622	0.0144715
p__Ascomycota.c__Sordariomycetes.o__Hypocreales.f__Cordycipitaceae.g__Simplicillium	Kangsai	2.33672	3.8182	0.0470408
p__Ascomycota.c__Sordariomycetes.o__unclassified_c__Sordariomycetes	Kangsai	4.5054	4.15602	0.0352683
p__Ascomycota.c__Sordariomycetes.o__Hypocreales.f__Nectriaceae.g__Fusarium	WL712	5.3084	4.96928	0.0037716
p__Ascomycota.c__Sordariomycetes.o__Hypocreales.f__Nectriaceae.g__Neonectria	Knight2	4.57933	4.2076	0.00675193
